# Supplementary material for: Allelome.PRO, a pipeline to define allele-specific genomic features from high-throughput sequencing data
Source: Nucleic Acids Res. 2015 Jul 21;43(21):e146. doi: 10.1093/nar/gkv727 (PMC4666383; doi:10.1093/nar/gkv727)
Supplement: SUPPLEMENTARY DATA [file supp_gkv727_nar-01599-met-n-2015-File013.xlsx]

## Sheet: RNAseq_SNPs
chr	SNP_pos	CAST	FVB	name	strand	for_c1_CASTxFVB_CAST_reads	for_c1_CASTxFVB_FVB_reads	for_c2_CASTxFVB_CAST_reads	for_c2_CASTxFVB_FVB_reads	rev_c1_FVBxCAST_CAST_reads	rev_c1_FVBxCAST_FVB_reads	rev_c2_FVBxCAST_CAST_reads	rev_c2_FVBxCAST_FVB_reads
chr1	63202518	G	A	Zdbf2	+	0	3	0	1	NA	NA	1	0
chr1	63202534	A	G	Zdbf2	+	NA	NA	0	1	1	0	NA	NA
chr1	63202619	T	A	Zdbf2	+	0	1	1	1	0	1	1	0
chr1	63210577	G	A	Zdbf2	+	0	1	NA	NA	NA	NA	NA	NA
chr1	63211228	T	G	Zdbf2	+	NA	NA	0	1	NA	NA	NA	NA
chr1	63211702	C	T	Zdbf2	+	NA	NA	0	1	NA	NA	0	1
chr1	63211742	T	C	Zdbf2	+	NA	NA	NA	NA	0	1	0	1
chr1	63211827	A	G	Zdbf2	+	NA	NA	0	1	0	1	NA	NA
chr1	63211913	A	G	Zdbf2	+	NA	NA	0	1	NA	NA	NA	NA
chr1	63212095	C	T	Zdbf2	+	NA	NA	0	1	2	1	NA	NA
chr1	63212228	C	T	Zdbf2	+	NA	NA	NA	NA	1	1	0	1
chr1	63214191	T	C	Zdbf2	+	NA	NA	NA	NA	1	0	NA	NA
chr1	63234117	T	C	Zdbf2	+	1	1	NA	NA	NA	NA	0	1
chr1	63234157	T	C	Zdbf2	+	0	1	0	2	NA	NA	0	2
chr1	63234196	T	G	Zdbf2	+	NA	NA	NA	NA	NA	NA	0	1
chr1	63234442	T	C	Zdbf2	+	NA	NA	NA	NA	NA	NA	0	1
chr1	63243261	T	C	Zdbf2	+	NA	NA	NA	NA	1	0	NA	NA
chr1	63244537	T	G	Zdbf2	+	NA	NA	0	1	NA	NA	NA	NA
chr1	63248293	G	A	Zdbf2	+	NA	NA	NA	NA	1	0	NA	NA
chr1	63249204	A	G	Zdbf2	+	0	1	NA	NA	NA	NA	NA	NA
chr1	63273838	G	A	Zdbf2	+	NA	NA	NA	NA	1	0	NA	NA
chr1	63274220	A	G	Zdbf2	+	0	3	0	3	1	0	1	0
chr1	63274316	C	T	Zdbf2	+	NA	NA	0	1	1	0	2	0
chr1	63275475	A	G	Zdbf2	+	0	2	0	2	NA	NA	NA	NA
chr1	63275741	G	T	Zdbf2	+	0	1	NA	NA	NA	NA	NA	NA
chr1	63275798	A	G	Zdbf2	+	NA	NA	0	1	NA	NA	NA	NA
chr1	63275820	A	T	Zdbf2	+	NA	NA	NA	NA	NA	NA	1	0
chr1	63276215	A	G	Zdbf2	+	0	1	0	1	NA	NA	1	0
chr1	63276432	G	A	Zdbf2	+	NA	NA	0	1	NA	NA	3	0
chr1	63276515	T	C	Zdbf2	+	0	1	NA	NA	NA	NA	1	0
chr1	63276552	A	G	Zdbf2	+	0	2	0	1	NA	NA	NA	NA
chr1	63276990	C	T	Zdbf2	+	NA	NA	0	1	NA	NA	NA	NA
chr1	63277110	T	C	Zdbf2	+	NA	NA	0	1	NA	NA	NA	NA
chr1	63277188	T	C	Zdbf2	+	NA	NA	0	1	NA	NA	NA	NA
chr1	63277502	C	A	Zdbf2	+	0	1	0	1	NA	NA	NA	NA
chr1	63278290	A	T	Zdbf2	+	NA	NA	NA	NA	5	0	2	0
chr1	63278732	C	T	Zdbf2	+	0	2	NA	NA	NA	NA	NA	NA
chr1	63279296	G	C	Zdbf2	+	NA	NA	NA	NA	1	1	3	0
chr1	63279352	A	G	Zdbf2	+	NA	NA	NA	NA	1	0	1	0
chr1	63279664	C	T	Zdbf2	+	0	3	0	1	NA	NA	6	0
chr1	63279746	G	A	Zdbf2	+	NA	NA	0	1	NA	NA	2	0
chr1	63280217	G	A	Zdbf2	+	NA	NA	0	1	NA	NA	1	1
chr1	63280347	T	C	Zdbf2	+	0	3	0	1	NA	NA	NA	NA
chr1	63280397	G	A	Zdbf2	+	0	2	NA	NA	NA	NA	NA	NA
chr1	63280460	T	C	Zdbf2	+	0	1	0	2	0	1	3	0
chr1	63280577	A	T	Zdbf2	+	NA	NA	NA	NA	0	1	1	0
chr1	63280658	G	A	Zdbf2	+	0	1	NA	NA	NA	NA	1	0
chr1	63281167	A	G	Zdbf2	+	0	2	0	7	1	0	2	0
chr1	63281264	A	T	Zdbf2	+	NA	NA	0	7	1	0	NA	NA
chr1	63282141	A	C	Zdbf2	+	0	1	0	1	NA	NA	2	0
chr1	63282342	T	A	Zdbf2	+	0	1	0	1	NA	NA	NA	NA
chr1	63282703	T	C	Zdbf2	+	0	2	0	2	NA	NA	2	0
chr1	63282813	A	G	Zdbf2	+	NA	NA	0	3	NA	NA	NA	NA
chr1	63282848	C	T	Zdbf2	+	0	1	NA	NA	NA	NA	NA	NA
chr1	63283394	T	G	Zdbf2	+	0	1	0	1	1	0	NA	NA
chr1	63283638	A	C	Zdbf2	+	0	2	0	1	NA	NA	1	0
chr1	63284217	G	A	Zdbf2	+	0	2	0	1	3	0	3	0
chr1	63284722	A	T	Zdbf2	+	0	2	NA	NA	NA	NA	NA	NA
chr1	63285081	C	T	Zdbf2	+	NA	NA	NA	NA	NA	NA	2	0
chr1	63285588	C	T	Zdbf2	+	NA	NA	0	1	NA	NA	NA	NA
chr1	63285996	T	C	Zdbf2	+	NA	NA	NA	NA	1	0	NA	NA
chr1	63286823	G	A	Zdbf2	+	NA	NA	0	1	NA	NA	1	1
chr1	63288810	T	G	Zdbf2	+	NA	NA	0	2	2	0	2	0
chr1	63288891	G	A	Zdbf2	+	0	1	0	1	2	0	NA	NA
chr1	63289093	T	C	Zdbf2	+	NA	NA	NA	NA	1	0	2	0
chr1	63289655	C	A	Zdbf2	+	0	1	NA	NA	1	0	NA	NA
chr1	63289926	C	T	Zdbf2	+	NA	NA	NA	NA	2	0	1	0
chr1	63291140	A	G	Zdbf2	+	0	1	NA	NA	1	0	1	0
chr1	63291660	A	G	Zdbf2	+	0	1	NA	NA	1	0	1	0
chr1	63291725	T	C	Zdbf2	+	0	1	NA	NA	NA	NA	NA	NA
chr1	63292024	G	A	Zdbf2	+	0	2	0	1	NA	NA	NA	NA
chr1	63292346	C	T	Zdbf2	+	NA	NA	0	3	1	0	NA	NA
chr1	63292702	T	C	Zdbf2	+	NA	NA	0	3	NA	NA	2	0
chr1	63292967	T	C	Zdbf2	+	NA	NA	NA	NA	3	0	2	0
chr1	63293127	C	T	Zdbf2	+	NA	NA	NA	NA	4	0	1	0
chr1	63293466	A	T	Zdbf2	+	NA	NA	NA	NA	1	0	NA	NA
chr1	63293698	A	G	Zdbf2	+	0	1	NA	NA	3	0	1	0
chr1	63294202	T	C	Zdbf2	+	0	2	NA	NA	NA	NA	1	0
chr1	63294421	C	T	Zdbf2	+	NA	NA	NA	NA	1	0	NA	NA
chr1	63296032	T	C	Zdbf2	+	0	1	NA	NA	1	0	1	0
chr1	63296349	A	T	Zdbf2	+	0	1	NA	NA	NA	NA	NA	NA
chr1	63298144	T	C	Zdbf2	+	0	1	NA	NA	NA	NA	2	0
chr1	63298271	G	T	Zdbf2	+	NA	NA	NA	NA	NA	NA	2	0
chr1	63298453	G	T	Zdbf2	+	0	1	NA	NA	NA	NA	NA	NA
chr1	63299976	T	A	Zdbf2	+	NA	NA	NA	NA	NA	NA	1	0
chr1	63300179	C	T	Zdbf2	+	NA	NA	0	1	NA	NA	NA	NA
chr1	63300974	C	A	Zdbf2	+	NA	NA	0	1	1	0	NA	NA
chr1	63301191	A	C	Zdbf2	+	0	1	NA	NA	NA	NA	1	0
chr1	63301699	A	T	Zdbf2	+	0	1	NA	NA	NA	NA	NA	NA
chr1	63302052	T	C	Zdbf2	+	NA	NA	0	1	NA	NA	2	0
chr1	63302235	T	C	Zdbf2	+	0	3	NA	NA	NA	NA	NA	NA
chr1	63302667	A	G	Zdbf2	+	1	27	0	48	30	2	24	1
chr1	63303529	G	A	Zdbf2	+	1	26	0	49	13	0	16	0
chr1	63304011	T	C	Zdbf2	+	0	33	1	47	17	0	16	0
chr1	63304434	G	A	Zdbf2	+	1	26	0	36	10	0	13	1
chr1	63305150	G	A	Zdbf2	+	1	30	0	64	37	0	25	3
chr1	63306279	T	C	Zdbf2	+	1	14	5	86	18	0	20	3
chr1	63308669	C	T	Zdbf2	+	0	1	0	13	7	0	10	0
chr1	63309267	T	C	Zdbf2	+	NA	NA	NA	NA	NA	NA	1	0
chr1	63312486	C	T	Zdbf2	+	1	25	0	32	35	1	17	1
chr1	63312879	G	C	Zdbf2	+	0	18	0	30	17	1	13	1
chr1	63313496	T	A	Zdbf2	+	0	24	0	24	13	0	11	1
chr1	63313682	T	A	Zdbf2	+	0	11	0	32	7	0	8	1
chr1	63314473	A	G	Zdbf2	+	0	35	0	41	11	0	13	0
chr10	13091167	T	C	Plagl1	+	0	4	0	3	4	0	7	0
chr10	13091296	G	A	Plagl1	+	0	7	0	11	9	0	12	0
chr10	13092002	T	C	Plagl1	+	0	3	0	8	8	0	9	0
chr10	13092218	T	C	Plagl1	+	0	5	0	3	13	0	7	0
chr10	13092260	C	T	Plagl1	+	0	2	0	6	5	0	1	0
chr10	13092289	G	A	Plagl1	+	NA	NA	0	1	3	0	3	0
chr10	13092441	G	T	Plagl1	+	0	5	0	5	4	0	8	0
chr10	13092750	G	A	Plagl1	+	0	9	0	5	6	0	10	0
chr10	13092943	C	T	Plagl1	+	0	3	0	5	2	0	5	0
chr10	13093111	C	T	Plagl1	+	0	4	0	6	10	0	11	0
chr10	13093578	A	G	Plagl1	+	0	4	0	2	4	0	4	0
chr10	13093937	T	A	Plagl1	+	0	3	0	2	8	0	4	0
chr10	13093995	C	G	Plagl1	+	0	3	NA	NA	2	0	1	0
chr10	13094147	A	G	Plagl1	+	0	4	0	3	3	0	1	0
chr10	13094294	C	G	Plagl1	+	0	2	0	7	2	0	3	0
chr10	13094301	T	A	Plagl1	+	NA	NA	0	2	NA	NA	NA	NA
chr10	13094663	A	G	Plagl1	+	NA	NA	0	3	2	0	3	0
chr10	13095472	T	G	Plagl1	+	1	1	NA	NA	4	0	2	0
chr10	13095483	G	A	Plagl1	+	0	1	0	1	2	0	NA	NA
chr10	13095629	T	A	Plagl1	+	0	5	0	2	3	0	4	0
chr10	13095926	C	G	Plagl1	+	0	5	0	1	4	0	5	0
chr10	13095966	A	T	Plagl1	+	0	1	NA	NA	NA	NA	NA	NA
chr10	13095988	A	G	Plagl1	+	0	1	NA	NA	1	0	NA	NA
chr10	13095998	A	G	Plagl1	+	0	2	NA	NA	NA	NA	NA	NA
chr10	13096074	C	T	Plagl1	+	0	3	0	4	6	0	2	0
chr10	13096421	T	C	Plagl1	+	NA	NA	0	3	6	0	7	0
chr10	13096439	T	G	Plagl1	+	NA	NA	NA	NA	1	0	1	0
chr10	13096579	T	C	Plagl1	+	0	1	0	4	5	0	6	0
chr10	13096828	T	C	Plagl1	+	0	2	0	4	NA	NA	6	0
chr10	13096890	G	A	Plagl1	+	0	1	0	3	2	0	1	0
chr10	13096956	G	T	Plagl1	+	0	1	NA	NA	1	0	2	0
chr10	13097117	C	T	Plagl1	+	NA	NA	NA	NA	3	0	2	0
chr10	13097446	T	C	Plagl1	+	0	4	NA	NA	2	0	NA	NA
chr10	13097526	A	C	Plagl1	+	NA	NA	0	2	2	0	NA	NA
chr10	13097582	A	G	Plagl1	+	0	1	0	5	NA	NA	2	0
chr10	13097624	C	T	Plagl1	+	0	1	0	1	3	0	2	0
chr10	13097756	T	C	Plagl1	+	0	2	0	2	6	0	3	0
chr10	13097805	G	A	Plagl1	+	NA	NA	NA	NA	2	0	3	0
chr10	13097869	C	T	Plagl1	+	0	1	0	2	4	0	3	0
chr10	13097965	C	A	Plagl1	+	0	1	0	5	3	0	4	0
chr10	13098039	C	T	Plagl1	+	0	2	0	2	3	0	2	0
chr10	13098217	A	G	Plagl1	+	0	2	0	3	1	0	1	0
chr10	13098252	T	C	Plagl1	+	NA	NA	0	2	1	0	2	0
chr10	13098322	T	C	Plagl1	+	NA	NA	NA	NA	3	0	1	0
chr10	13098375	G	A	Plagl1	+	NA	NA	0	1	1	0	1	0
chr10	13098388	C	T	Plagl1	+	0	1	NA	NA	1	0	1	0
chr10	13098896	G	A	Plagl1	+	0	3	0	6	2	0	2	0
chr10	13098999	T	C	Plagl1	+	0	2	NA	NA	1	0	3	0
chr10	13099021	G	A	Plagl1	+	NA	NA	NA	NA	NA	NA	1	0
chr10	13099117	C	T	Plagl1	+	0	2	0	3	1	0	4	1
chr10	13099136	C	T	Plagl1	+	NA	NA	0	2	NA	NA	NA	NA
chr10	13099285	G	A	Plagl1	+	0	4	0	2	6	0	1	1
chr10	13099365	C	T	Plagl1	+	0	2	0	1	3	0	1	0
chr10	13099379	G	A	Plagl1	+	NA	NA	0	2	NA	NA	NA	NA
chr10	13099591	T	C	Plagl1	+	0	1	0	1	1	0	1	0
chr10	13099624	G	C	Plagl1	+	NA	NA	NA	NA	NA	NA	1	0
chr10	13099660	T	C	Plagl1	+	0	3	NA	NA	NA	NA	NA	NA
chr10	13099664	C	G	Plagl1	+	NA	NA	NA	NA	1	0	NA	NA
chr10	13099717	C	T	Plagl1	+	NA	NA	0	2	2	0	1	0
chr10	13099871	C	T	Plagl1	+	NA	NA	0	4	4	0	3	0
chr10	13099902	C	T	Plagl1	+	NA	NA	0	1	NA	NA	NA	NA
chr10	13100324	A	G	Plagl1	+	0	2	0	5	2	0	4	0
chr10	13100384	C	T	Plagl1	+	NA	NA	0	1	2	0	NA	NA
chr10	13100394	G	T	Plagl1	+	0	1	NA	NA	NA	NA	NA	NA
chr10	13100522	C	T	Plagl1	+	0	2	2	2	1	0	3	0
chr10	13100688	T	C	Plagl1	+	0	2	0	2	1	0	1	0
chr10	13101078	G	A	Plagl1	+	0	1	0	7	2	0	3	0
chr10	13101120	T	A	Plagl1	+	0	3	0	1	NA	NA	1	0
chr10	13101246	T	C	Plagl1	+	0	2	0	3	3	0	3	0
chr10	13101284	G	A	Plagl1	+	0	1	NA	NA	NA	NA	2	0
chr10	13101294	T	C	Plagl1	+	0	1	0	1	NA	NA	NA	NA
chr10	13101441	T	C	Plagl1	+	0	1	0	2	NA	NA	4	0
chr10	13101536	C	T	Plagl1	+	0	3	0	3	2	0	2	0
chr10	13101565	C	T	Plagl1	+	NA	NA	0	2	1	0	1	0
chr10	13101597	C	T	Plagl1	+	0	4	NA	NA	NA	NA	1	0
chr10	13101614	G	T	Plagl1	+	NA	NA	NA	NA	NA	NA	1	0
chr10	13101807	C	T	Plagl1	+	NA	NA	0	6	5	0	3	0
chr10	13101854	G	A	Plagl1	+	0	1	0	1	1	0	NA	NA
chr10	13101998	A	T	Plagl1	+	NA	NA	0	1	NA	NA	1	0
chr10	13102072	A	G	Plagl1	+	0	1	NA	NA	NA	NA	1	0
chr10	13102084	T	C	Plagl1	+	0	2	NA	NA	NA	NA	NA	NA
chr10	13102183	T	C	Plagl1	+	0	3	0	2	NA	NA	1	0
chr10	13102207	C	T	Plagl1	+	NA	NA	0	2	NA	NA	NA	NA
chr10	13102245	G	A	Plagl1	+	NA	NA	0	3	NA	NA	NA	NA
chr10	13102479	T	C	Plagl1	+	0	3	0	2	2	0	2	0
chr10	13102659	C	T	Plagl1	+	0	4	0	2	5	0	3	0
chr10	13103052	T	C	Plagl1	+	0	4	0	2	3	0	6	0
chr10	13103245	C	T	Plagl1	+	1	0	0	5	4	0	3	0
chr10	13103460	A	G	Plagl1	+	0	3	0	6	1	0	3	0
chr10	13103473	A	T	Plagl1	+	0	2	NA	NA	NA	NA	NA	NA
chr10	13104029	C	A	Plagl1	+	0	1	0	1	4	0	NA	NA
chr10	13104131	T	A	Plagl1	+	0	2	0	3	1	0	2	0
chr10	13104162	A	G	Plagl1	+	0	2	NA	NA	1	0	1	0
chr10	13105379	T	C	Plagl1	+	0	2	NA	NA	4	0	1	0
chr10	13105645	T	C	Plagl1	+	0	3	0	1	1	0	2	0
chr10	13105704	A	C	Plagl1	+	0	1	NA	NA	1	0	NA	NA
chr10	13106002	C	T	Plagl1	+	0	4	0	4	5	0	5	0
chr10	13106096	A	G	Plagl1	+	0	1	0	3	7	0	5	0
chr10	13106340	T	A	Plagl1	+	0	2	0	3	4	0	3	0
chr10	13106378	G	A	Plagl1	+	NA	NA	0	2	1	0	NA	NA
chr10	13106485	T	C	Plagl1	+	0	2	0	4	NA	NA	4	0
chr10	13106533	T	A	Plagl1	+	0	1	0	2	3	0	NA	NA
chr10	13106682	T	C	Plagl1	+	0	1	0	3	NA	NA	5	0
chr10	13106881	A	G	Plagl1	+	0	1	0	6	3	0	3	0
chr10	13107361	A	C	Plagl1	+	0	4	0	5	2	0	3	0
chr10	13107658	G	T	Plagl1	+	0	3	0	6	1	0	2	1
chr10	13107672	G	A	Plagl1	+	NA	NA	NA	NA	1	0	1	0
chr10	13107766	C	T	Plagl1	+	0	2	0	3	3	0	1	0
chr10	13108098	T	C	Plagl1	+	0	1	0	5	4	0	4	0
chr10	13108100	G	C	Plagl1	+	NA	NA	0	1	NA	NA	NA	NA
chr10	13108299	T	A	Plagl1	+	0	4	0	5	2	0	4	0
chr10	13108343	G	A	Plagl1	+	0	2	0	1	NA	NA	3	0
chr10	13108609	A	C	Plagl1	+	0	6	0	3	2	0	8	0
chr10	13108667	C	T	Plagl1	+	0	2	NA	NA	2	0	1	0
chr10	13108684	C	T	Plagl1	+	0	2	NA	NA	NA	NA	2	0
chr10	13109162	C	T	Plagl1	+	0	4	0	3	2	0	5	0
chr10	13109671	G	C	Plagl1	+	NA	NA	0	2	2	0	NA	NA
chr10	13110100	G	A	Plagl1	+	0	1	0	2	1	0	2	0
chr10	13110562	C	T	Plagl1	+	0	5	0	2	2	0	6	0
chr10	13111257	T	C	Plagl1	+	NA	NA	0	3	2	0	3	0
chr10	13111505	C	T	Plagl1	+	0	4	0	5	1	0	2	0
chr10	13111534	G	A	Plagl1	+	0	1	0	1	3	0	3	0
chr10	13111894	G	A	Plagl1	+	0	4	0	7	1	0	2	0
chr10	13111982	G	A	Plagl1	+	0	3	0	1	1	0	2	0
chr10	13112204	C	A	Plagl1	+	0	2	0	5	3	0	1	0
chr10	13112599	A	C	Plagl1	+	0	4	0	13	4	0	3	0
chr10	13112644	A	T	Plagl1	+	0	5	0	1	2	0	3	0
chr10	13112665	C	A	Plagl1	+	0	2	NA	NA	2	0	3	0
chr10	13112758	C	T	Plagl1	+	0	18	0	8	8	0	7	0
chr10	13112835	C	G	Plagl1	+	0	8	0	13	7	0	3	0
chr10	13112846	T	C	Plagl1	+	NA	NA	0	1	1	0	1	0
chr10	13112870	A	G	Plagl1	+	0	1	0	2	1	0	2	0
chr10	13112929	C	T	Plagl1	+	0	4	0	10	4	0	2	0
chr10	13113246	T	C	Plagl1	+	0	2	0	5	1	0	4	0
chr10	13113347	A	G	Plagl1	+	0	1	0	5	6	0	16	0
chr10	13113380	T	C	Plagl1	+	0	6	0	7	1	0	8	0
chr10	13113398	G	C	Plagl1	+	0	1	0	3	NA	NA	1	0
chr10	13113460	T	C	Plagl1	+	0	1	0	3	1	0	5	0
chr10	13113490	T	C	Plagl1	+	NA	NA	0	1	NA	NA	NA	NA
chr10	13113879	G	A	Plagl1	+	0	5	0	8	7	0	5	0
chr10	13113946	A	G	Plagl1	+	0	1	0	4	3	0	2	0
chr10	13114060	T	A	Plagl1	+	0	8	0	2	3	0	3	0
chr10	13114094	A	G	Plagl1	+	0	5	0	1	3	0	3	0
chr10	13114255	G	C	Plagl1	+	0	1	0	7	3	0	5	0
chr10	13114287	C	T	Plagl1	+	0	2	0	1	NA	NA	2	0
chr10	13114372	G	A	Plagl1	+	0	4	0	8	3	0	2	0
chr10	13114452	G	A	Plagl1	+	0	5	0	10	4	0	4	0
chr10	13114480	C	T	Plagl1	+	0	3	0	1	1	0	1	0
chr10	13114512	G	A	Plagl1	+	0	3	0	6	3	0	1	0
chr10	13114550	A	G	Plagl1	+	0	1	1	6	NA	NA	2	0
chr10	13114557	G	A	Plagl1	+	0	2	0	2	NA	NA	NA	NA
chr10	13114632	T	G	Plagl1	+	0	3	1	5	1	0	6	0
chr10	13114651	A	G	Plagl1	+	0	1	0	3	NA	NA	NA	NA
chr10	13114683	C	T	Plagl1	+	0	3	0	2	1	0	NA	NA
chr10	13114845	C	G	Plagl1	+	0	10	0	5	2	0	4	0
chr10	13114854	T	G	Plagl1	+	NA	NA	0	1	NA	NA	NA	NA
chr10	13114870	C	T	Plagl1	+	0	1	0	1	1	0	NA	NA
chr10	13114980	G	C	Plagl1	+	0	6	0	5	3	0	NA	NA
chr10	13114982	A	G	Plagl1	+	NA	NA	0	1	NA	NA	NA	NA
chr10	13115016	C	T	Plagl1	+	NA	NA	0	4	NA	NA	NA	NA
chr10	13115046	A	T	Plagl1	+	0	1	NA	NA	NA	NA	NA	NA
chr10	13115134	A	G	Plagl1	+	NA	NA	0	4	2	0	NA	NA
chr10	13115213	C	G	Plagl1	+	0	4	0	2	1	0	NA	NA
chr10	13115225	C	T	Plagl1	+	NA	NA	0	2	NA	NA	NA	NA
chr10	13115409	T	C	Plagl1	+	0	3	0	7	4	0	6	0
chr10	13115447	A	G	Plagl1	+	NA	NA	0	4	NA	NA	1	0
chr10	13115503	T	G	Plagl1	+	0	1	0	7	1	0	4	0
chr10	13115624	T	C	Plagl1	+	0	2	0	10	3	0	10	0
chr10	13115655	T	G	Plagl1	+	0	1	1	2	NA	NA	2	0
chr10	13115694	T	G	Plagl1	+	0	2	1	0	1	0	2	0
chr10	13115700	G	A	Plagl1	+	0	1	0	1	NA	NA	NA	NA
chr10	13115891	G	A	Plagl1	+	0	6	0	4	1	0	3	0
chr10	13115948	G	C	Plagl1	+	0	3	0	6	2	0	NA	NA
chr10	13115994	A	G	Plagl1	+	0	7	0	2	1	0	3	0
chr10	13116094	G	A	Plagl1	+	0	6	0	7	2	0	3	0
chr10	13116267	A	G	Plagl1	+	0	6	0	8	2	0	4	0
chr10	13116305	G	A	Plagl1	+	NA	NA	0	4	3	0	3	0
chr10	13116583	A	G	Plagl1	+	0	3	0	6	2	0	3	0
chr10	13116609	G	A	Plagl1	+	0	2	0	2	NA	NA	2	0
chr10	13117482	G	T	Plagl1	+	0	1	0	2	NA	NA	NA	NA
chr10	13117688	C	T	Plagl1	+	NA	NA	0	2	1	0	NA	NA
chr10	13117832	T	C	Plagl1	+	NA	NA	0	4	NA	NA	NA	NA
chr10	13119025	G	C	Plagl1	+	NA	NA	NA	NA	1	0	NA	NA
chr10	13119297	A	G	Plagl1	+	NA	NA	NA	NA	2	0	NA	NA
chr10	13119993	C	T	Plagl1	+	0	3	0	4	NA	NA	NA	NA
chr10	13120774	G	A	Plagl1	+	NA	NA	0	2	2	0	1	0
chr10	13120954	C	T	Plagl1	+	0	1	NA	NA	1	0	NA	NA
chr10	13121177	G	A	Plagl1	+	0	2	NA	NA	NA	NA	NA	NA
chr10	13121357	A	G	Plagl1	+	0	1	0	2	3	0	5	0
chr10	13121379	C	T	Plagl1	+	0	2	NA	NA	NA	NA	NA	NA
chr10	13121506	C	T	Plagl1	+	0	2	NA	NA	1	0	1	0
chr10	13121668	A	G	Plagl1	+	0	3	NA	NA	1	0	NA	NA
chr10	13121798	C	T	Plagl1	+	0	2	NA	NA	1	0	1	0
chr10	13122025	A	C	Plagl1	+	0	1	0	1	NA	NA	1	0
chr10	13122758	C	G	Plagl1	+	0	3	0	1	2	0	2	0
chr10	13122875	A	C	Plagl1	+	0	1	NA	NA	3	0	NA	NA
chr10	13123083	A	G	Plagl1	+	0	2	NA	NA	NA	NA	NA	NA
chr10	13123138	A	G	Plagl1	+	NA	NA	NA	NA	2	0	NA	NA
chr10	13123158	G	A	Plagl1	+	NA	NA	0	1	NA	NA	NA	NA
chr10	13123230	G	A	Plagl1	+	0	1	0	4	NA	NA	2	0
chr10	13123477	T	C	Plagl1	+	0	3	0	1	2	0	NA	NA
chr10	13123546	C	T	Plagl1	+	NA	NA	NA	NA	1	0	NA	NA
chr10	13123589	A	G	Plagl1	+	NA	NA	0	1	NA	NA	NA	NA
chr10	13123727	T	C	Plagl1	+	0	1	0	3	NA	NA	NA	NA
chr10	13123837	C	T	Plagl1	+	0	1	NA	NA	NA	NA	NA	NA
chr10	13124104	T	C	Plagl1	+	NA	NA	NA	NA	NA	NA	1	0
chr10	13124290	A	G	Plagl1	+	NA	NA	NA	NA	1	0	1	0
chr10	13124455	C	T	Plagl1	+	NA	NA	NA	NA	1	0	NA	NA
chr10	13124740	G	C	Plagl1	+	NA	NA	0	2	2	0	2	0
chr10	13124909	T	C	Plagl1	+	0	83	0	132	45	0	66	0
chr10	13125305	C	T	Plagl1	+	0	2	0	4	1	0	1	0
chr10	13125319	A	G	Plagl1	+	0	1	NA	NA	NA	NA	NA	NA
chr10	13125346	G	A	Plagl1	+	0	1	0	1	1	0	NA	NA
chr10	13125391	G	A	Plagl1	+	0	2	0	1	NA	NA	NA	NA
chr10	13125418	G	A	Plagl1	+	NA	NA	NA	NA	1	0	NA	NA
chr10	13125605	T	C	Plagl1	+	0	1	0	3	NA	NA	1	0
chr10	13125673	C	T	Plagl1	+	NA	NA	NA	NA	NA	NA	1	0
chr10	13125929	C	G	Plagl1	+	0	1	0	1	NA	NA	2	0
chr10	13126039	A	C	Plagl1	+	0	3	0	2	1	0	NA	NA
chr10	13126088	T	G	Plagl1	+	0	2	0	3	1	0	2	0
chr10	13126120	T	A	Plagl1	+	0	1	NA	NA	NA	NA	1	0
chr10	13126242	A	G	Plagl1	+	0	4	0	3	3	0	NA	NA
chr10	13126440	A	C	Plagl1	+	0	3	NA	NA	6	0	1	0
chr10	13126456	C	T	Plagl1	+	NA	NA	NA	NA	1	0	1	0
chr10	13126523	C	T	Plagl1	+	NA	NA	NA	NA	1	0	1	0
chr10	13126555	C	T	Plagl1	+	NA	NA	NA	NA	NA	NA	1	0
chr10	13126802	T	C	Plagl1	+	0	2	0	4	NA	NA	NA	NA
chr10	13126912	T	C	Plagl1	+	0	2	0	5	NA	NA	1	0
chr10	13126985	A	G	Plagl1	+	0	3	0	1	1	0	2	0
chr10	13127487	T	C	Plagl1	+	0	51	1	100	60	1	60	0
chr10	13127682	G	A	Plagl1	+	0	51	2	116	56	0	43	0
chr10	13127814	G	A	Plagl1	+	0	36	0	66	26	0	28	0
chr10	13128321	G	T	Plagl1	+	0	46	0	93	22	0	36	0
chr10	13128327	A	G	Plagl1	+	0	4	0	5	NA	NA	NA	NA
chr10	13128555	C	T	Plagl1	+	0	22	0	43	14	0	16	0
chr10	13128576	A	G	Plagl1	+	0	3	0	7	NA	NA	1	0
chr10	13128783	G	A	Plagl1	+	0	18	0	52	10	2	12	2
chr10	13128813	G	A	Plagl1	+	0	11	0	11	5	0	6	0
chr10	13128828	G	A	Plagl1	+	0	7	0	5	5	0	5	0
chr10	13128831	A	G	Plagl1	+	NA	NA	0	4	NA	NA	NA	NA
chr10	13128864	A	G	Plagl1	+	0	7	0	26	12	0	15	0
chr10	13129524	A	G	Plagl1	+	0	47	0	74	40	0	44	0
chr10	13129990	T	A	Plagl1	+	0	28	3	38	23	0	21	0
chr10	13130382	A	G	Plagl1	+	0	29	1	23	23	0	20	0
chr10	13130540	A	G	Plagl1	+	0	17	0	17	15	1	20	1
chr10	13130718	C	G	Plagl1	+	0	8	0	9	0	1	NA	NA
chr10	13130892	C	G	Plagl1	+	0	8	0	12	NA	NA	NA	NA
chr10	13130919	A	C	Plagl1	+	0	2	0	2	1	0	4	0
chr10	13131052	T	C	Plagl1	+	0	15	0	16	5	0	12	1
chr10	13131180	G	A	Plagl1	+	0	19	2	7	7	0	16	0
chr10	13131194	T	A	Plagl1	+	0	1	NA	NA	NA	NA	NA	NA
chr10	13131203	G	A	Plagl1	+	0	2	NA	NA	NA	NA	NA	NA
chr10	13131233	G	A	Plagl1	+	0	7	0	6	4	0	2	0
chr10	13131302	T	C	Plagl1	+	0	7	0	17	10	0	12	0
chr10	13131314	A	C	Plagl1	+	0	2	0	2	2	0	NA	NA
chr10	13131392	C	T	Plagl1	+	0	9	0	17	13	1	19	1
chr10	13131481	C	T	Plagl1	+	1	6	3	20	12	0	10	0
chr10	13131574	G	A	Plagl1	+	1	12	2	10	18	0	9	0
chr11	11932461	C	T	Grb10	-	32	1	25	1	1	57	1	53
chr11	11932709	T	C	Grb10	-	813	3	838	2	0	1090	3	1126
chr11	11934158	A	G	Grb10	-	2	0	2	0	0	6	0	13
chr11	11934351	A	G	Grb10	-	4	0	2	0	0	1	0	5
chr11	11934538	A	T	Grb10	-	5	0	1	0	0	4	0	8
chr11	11934672	T	C	Grb10	-	6	0	3	0	0	7	0	5
chr11	11935442	T	C	Grb10	-	2	0	2	0	0	15	0	9
chr11	11935527	C	T	Grb10	-	3	1	3	0	0	12	0	6
chr11	11935571	T	C	Grb10	-	0	1	2	1	0	1	0	4
chr11	11935951	C	A	Grb10	-	4	0	1	0	0	8	0	11
chr11	11936126	G	A	Grb10	-	5	0	3	0	0	7	0	9
chr11	11936221	C	T	Grb10	-	2	0	2	0	0	5	0	4
chr11	11936622	T	C	Grb10	-	1	0	NA	NA	0	15	0	6
chr11	11936690	G	A	Grb10	-	3	0	1	0	0	1	0	3
chr11	11937255	G	A	Grb10	-	16	0	10	0	0	25	0	20
chr11	11937293	A	T	Grb10	-	7	0	2	0	1	8	0	11
chr11	11937366	T	A	Grb10	-	13	0	3	0	0	11	0	6
chr11	11937619	T	C	Grb10	-	13	0	7	0	0	26	0	13
chr11	11937965	G	A	Grb10	-	5	0	4	0	0	8	0	7
chr11	11938187	G	A	Grb10	-	8	0	3	0	0	10	0	13
chr11	11938503	A	G	Grb10	-	NA	NA	1	0	0	6	1	4
chr11	11938530	A	C	Grb10	-	NA	NA	NA	NA	NA	NA	0	1
chr11	11938566	A	G	Grb10	-	1	0	NA	NA	NA	NA	NA	NA
chr11	11939026	A	G	Grb10	-	6	0	5	0	2	5	0	13
chr11	11939475	C	T	Grb10	-	9	0	4	0	2	16	0	12
chr11	11939528	G	A	Grb10	-	4	0	5	0	0	8	0	3
chr11	11939590	C	A	Grb10	-	9	0	3	0	0	3	0	3
chr11	11939690	C	T	Grb10	-	6	0	6	0	0	11	0	6
chr11	11939705	G	A	Grb10	-	NA	NA	NA	NA	NA	NA	0	1
chr11	11939939	C	T	Grb10	-	13	0	4	0	0	10	0	14
chr11	11940062	G	A	Grb10	-	9	0	5	0	0	4	0	8
chr11	11940222	T	C	Grb10	-	4	1	1	0	0	2	0	5
chr11	11940281	T	C	Grb10	-	1	0	2	0	0	4	0	7
chr11	11940364	A	G	Grb10	-	3	1	4	0	0	8	0	8
chr11	11940371	T	G	Grb10	-	NA	NA	NA	NA	NA	NA	0	1
chr11	11940460	A	G	Grb10	-	4	0	4	0	2	12	0	9
chr11	11940574	C	T	Grb10	-	8	0	4	0	0	13	0	11
chr11	11940803	G	A	Grb10	-	10	0	7	0	0	15	0	18
chr11	11940926	T	C	Grb10	-	2	0	4	0	0	17	0	8
chr11	11941551	T	C	Grb10	-	8	2	8	0	0	22	0	14
chr11	11941712	A	G	Grb10	-	10	2	1	0	0	20	0	12
chr11	11941828	G	C	Grb10	-	6	0	3	0	1	11	0	11
chr11	11942020	T	C	Grb10	-	9	0	9	0	0	11	0	13
chr11	11942594	C	T	Grb10	-	6	0	5	2	1	19	0	12
chr11	11942617	C	T	Grb10	-	3	0	2	0	0	2	0	3
chr11	11943186	T	C	Grb10	-	5	0	8	0	2	31	0	13
chr11	11943208	G	C	Grb10	-	NA	NA	NA	NA	0	2	0	1
chr11	11943311	T	G	Grb10	-	7	0	3	0	1	31	0	17
chr11	11943329	T	C	Grb10	-	NA	NA	NA	NA	0	1	0	3
chr11	11943336	T	A	Grb10	-	NA	NA	NA	NA	0	1	NA	NA
chr11	11943389	C	T	Grb10	-	5	0	7	0	1	11	1	11
chr11	11943769	G	A	Grb10	-	2	0	3	0	0	12	0	9
chr11	11943802	A	G	Grb10	-	4	0	5	0	0	5	0	4
chr11	11943849	C	T	Grb10	-	2	0	1	0	0	6	0	5
chr11	11944529	T	C	Grb10	-	9	0	6	0	2	9	0	12
chr11	11944621	A	G	Grb10	-	15	0	NA	NA	0	9	0	10
chr11	11944770	T	C	Grb10	-	6	0	3	0	0	9	0	3
chr11	11944786	T	C	Grb10	-	NA	NA	NA	NA	0	1	0	2
chr11	11944808	C	T	Grb10	-	1	1	NA	NA	1	2	NA	NA
chr11	11945239	C	T	Grb10	-	6	0	6	0	1	34	0	22
chr11	11945297	T	C	Grb10	-	6	0	8	0	1	27	0	16
chr11	11945301	A	G	Grb10	-	NA	NA	NA	NA	0	1	0	1
chr11	11945328	C	T	Grb10	-	6	0	1	0	0	16	0	7
chr11	11945757	T	G	Grb10	-	10	1	3	0	1	22	0	11
chr11	11945810	C	T	Grb10	-	4	0	8	0	0	8	0	10
chr11	11945896	C	T	Grb10	-	6	1	2	0	0	17	0	7
chr11	11945932	A	G	Grb10	-	NA	NA	NA	NA	0	3	0	1
chr11	11945997	T	C	Grb10	-	1256	9	1304	3	5	1443	1	1547
chr11	11946141	T	C	Grb10	-	12	0	1	0	1	35	0	15
chr11	11946163	A	T	Grb10	-	1	0	NA	NA	0	4	NA	NA
chr11	11946225	C	T	Grb10	-	3	0	1	0	0	13	1	7
chr11	11946267	G	A	Grb10	-	1	0	NA	NA	0	8	0	6
chr11	11946309	C	G	Grb10	-	2	0	6	0	3	16	0	8
chr11	11946441	G	A	Grb10	-	12	0	11	0	1	32	1	23
chr11	11946475	A	T	Grb10	-	3	0	4	0	3	13	0	10
chr11	11946634	T	C	Grb10	-	16	0	7	0	0	21	1	23
chr11	11946924	T	G	Grb10	-	10	0	3	0	0	27	0	26
chr11	11947360	T	C	Grb10	-	8	0	5	0	0	15	0	23
chr11	11947447	A	G	Grb10	-	2	0	2	1	3	14	0	12
chr11	11947521	T	C	Grb10	-	2	0	1	1	1	9	0	10
chr11	11947842	A	G	Grb10	-	5	0	2	0	1	20	0	19
chr11	11948168	A	G	Grb10	-	2	2	8	0	0	14	0	22
chr11	11948475	C	T	Grb10	-	4	0	1	0	0	11	0	10
chr11	11948699	A	G	Grb10	-	3	1	3	0	1	7	0	20
chr11	11948720	A	G	Grb10	-	NA	NA	2	0	0	3	0	7
chr11	11948756	C	T	Grb10	-	3	0	NA	NA	0	4	0	2
chr11	11948783	T	C	Grb10	-	2	0	2	0	0	4	0	2
chr11	11948801	C	T	Grb10	-	NA	NA	1	0	NA	NA	0	4
chr11	11948827	G	A	Grb10	-	1	0	NA	NA	0	5	1	3
chr11	11948830	T	C	Grb10	-	NA	NA	NA	NA	0	1	NA	NA
chr11	11949005	C	T	Grb10	-	1	0	3	0	0	11	0	15
chr11	11949033	T	C	Grb10	-	2	0	NA	NA	0	5	0	7
chr11	11949057	C	T	Grb10	-	1	0	NA	NA	0	4	0	9
chr11	11949107	T	C	Grb10	-	1	0	3	0	0	3	0	4
chr11	11949261	C	T	Grb10	-	2	0	4	0	0	5	0	10
chr11	11949269	T	C	Grb10	-	NA	NA	1	0	0	2	0	1
chr11	11950208	C	A	Grb10	-	6	2	6	0	1	25	0	25
chr11	11950249	G	A	Grb10	-	2	0	2	0	0	9	0	1
chr11	11950283	A	T	Grb10	-	2	1	1	0	0	3	0	3
chr11	11950661	G	A	Grb10	-	1	0	4	0	0	22	0	31
chr11	11951283	A	G	Grb10	-	NA	NA	5	0	0	12	1	9
chr11	11951525	C	T	Grb10	-	1727	9	1918	12	7	2075	6	2083
chr11	11951761	T	C	Grb10	-	6	0	10	0	1	26	0	16
chr11	11952339	G	A	Grb10	-	17	1	15	2	6	26	1	14
chr11	11952341	G	A	Grb10	-	NA	NA	NA	NA	NA	NA	0	1
chr11	11952438	T	G	Grb10	-	17	0	18	0	5	23	3	22
chr11	11952547	A	T	Grb10	-	33	0	15	0	6	18	2	33
chr11	11952848	G	A	Grb10	-	17	7	10	2	4	32	2	29
chr11	11953229	A	G	Grb10	-	17	1	8	0	2	46	0	24
chr11	11953298	C	A	Grb10	-	14	2	14	0	3	27	1	22
chr11	11953836	T	C	Grb10	-	3	1	5	0	1	19	0	15
chr11	11955064	G	A	Grb10	-	22	0	26	0	1	30	0	26
chr11	11955133	G	T	Grb10	-	15	0	18	0	0	34	0	33
chr11	11955448	C	G	Grb10	-	27	0	22	0	1	37	0	40
chr11	11955579	C	T	Grb10	-	24	0	23	0	0	49	0	29
chr11	11955852	A	G	Grb10	-	10	1	12	0	0	32	2	30
chr11	11955868	C	T	Grb10	-	3	0	3	0	0	5	0	3
chr11	11956236	G	A	Grb10	-	13	0	20	0	0	50	0	41
chr11	11956396	G	A	Grb10	-	36	0	21	0	0	44	0	38
chr11	11956538	T	C	Grb10	-	22	0	27	0	0	50	0	33
chr11	11957001	T	A	Grb10	-	21	3	39	1	0	42	0	37
chr11	11957249	T	C	Grb10	-	18	0	16	0	0	29	0	20
chr11	11957648	T	G	Grb10	-	38	0	26	1	0	59	0	53
chr11	11957989	C	A	Grb10	-	18	0	21	0	0	49	0	45
chr11	11958061	T	C	Grb10	-	21	0	13	0	0	18	0	30
chr11	11958079	A	C	Grb10	-	4	0	3	0	0	8	0	4
chr11	11958085	A	C	Grb10	-	5	0	1	0	0	2	NA	NA
chr11	11958093	A	G	Grb10	-	2	0	1	0	0	2	0	2
chr11	11958315	T	C	Grb10	-	24	0	15	0	0	33	0	48
chr11	11958322	G	A	Grb10	-	2	0	NA	NA	NA	NA	0	1
chr11	11958332	C	T	Grb10	-	7	0	1	0	0	15	0	5
chr11	11958456	G	T	Grb10	-	14	6	9	1	0	37	0	30
chr11	11958549	G	A	Grb10	-	24	0	10	0	0	31	0	32
chr11	11958654	C	T	Grb10	-	9	0	15	0	0	31	0	48
chr11	11958682	T	C	Grb10	-	2	0	1	0	0	6	0	11
chr11	11958747	G	A	Grb10	-	2	0	9	0	0	11	0	16
chr11	11958773	T	C	Grb10	-	2	0	1	0	0	7	0	11
chr11	11958783	A	G	Grb10	-	NA	NA	NA	NA	0	3	0	4
chr11	11958793	T	C	Grb10	-	3	0	3	0	0	4	0	7
chr11	11959336	C	G	Grb10	-	21	1	20	0	0	38	0	34
chr11	11959446	G	A	Grb10	-	10	0	12	0	0	44	0	31
chr11	11959471	C	T	Grb10	-	10	0	7	0	0	9	0	10
chr11	11959554	T	C	Grb10	-	21	0	9	0	1	40	0	27
chr11	11959724	T	C	Grb10	-	15	0	22	0	3	39	0	23
chr11	11959830	C	G	Grb10	-	11	0	15	0	0	41	0	27
chr11	11959872	A	G	Grb10	-	12	0	12	0	0	12	0	10
chr11	11959876	T	C	Grb10	-	NA	NA	NA	NA	0	4	NA	NA
chr11	11959946	A	G	Grb10	-	13	0	13	0	0	23	0	12
chr11	11960132	C	T	Grb10	-	41	1	19	0	1	51	0	34
chr11	11960164	C	T	Grb10	-	10	0	4	0	0	15	0	10
chr11	11960182	C	A	Grb10	-	9	0	5	0	0	12	0	7
chr11	11960290	C	T	Grb10	-	21	0	16	0	0	48	0	38
chr11	11960413	C	T	Grb10	-	17	0	20	0	1	39	0	29
chr11	11960418	C	G	Grb10	-	2	0	NA	NA	0	3	0	3
chr11	11960518	A	G	Grb10	-	20	2	18	0	2	27	1	21
chr11	11960795	G	A	Grb10	-	22	2	18	0	1	24	0	30
chr11	11960836	G	A	Grb10	-	11	0	9	0	0	17	0	11
chr11	11961060	T	C	Grb10	-	15	2	20	0	0	24	0	26
chr11	11961505	C	T	Grb10	-	19	4	14	1	1	31	0	37
chr11	11961749	C	G	Grb10	-	21	3	20	1	3	19	3	25
chr11	11961762	G	A	Grb10	-	4	1	5	0	1	2	0	7
chr11	11962070	C	A	Grb10	-	17	0	17	0	0	19	0	20
chr11	11962614	T	G	Grb10	-	25	0	15	0	1	45	0	28
chr11	11962742	G	A	Grb10	-	29	0	22	0	0	38	0	34
chr11	11963186	C	T	Grb10	-	17	1	24	0	0	26	3	24
chr11	11963348	T	C	Grb10	-	30	0	23	1	0	39	0	28
chr11	11963391	G	A	Grb10	-	10	0	5	0	0	19	0	7
chr11	11963521	G	A	Grb10	-	29	3	22	0	0	38	1	23
chr11	11963709	C	T	Grb10	-	28	3	25	3	0	22	0	31
chr11	11963715	T	C	Grb10	-	3	0	NA	NA	0	2	NA	NA
chr11	11963928	C	G	Grb10	-	25	0	23	1	0	46	0	35
chr11	11964276	G	A	Grb10	-	26	0	22	0	0	35	0	38
chr11	11965014	T	C	Grb10	-	27	0	21	0	0	46	0	37
chr11	11965017	C	T	Grb10	-	NA	NA	NA	NA	NA	NA	0	2
chr11	11965201	T	G	Grb10	-	23	1	23	0	1	25	0	40
chr11	11965501	C	T	Grb10	-	30	0	24	0	1	43	0	29
chr11	11965583	C	T	Grb10	-	13	0	12	0	0	21	0	19
chr11	11965769	A	G	Grb10	-	24	0	22	0	0	40	0	29
chr11	11966064	C	T	Grb10	-	19	0	15	0	0	26	0	33
chr11	11966858	T	C	Grb10	-	16	0	8	0	0	20	0	30
chr11	11967075	T	C	Grb10	-	9	0	9	0	0	33	0	28
chr11	11967191	A	G	Grb10	-	10	0	10	0	1	37	0	19
chr11	11967209	G	C	Grb10	-	13	0	11	0	1	10	0	9
chr11	11967750	A	G	Grb10	-	7	0	10	0	0	12	0	12
chr11	11968458	T	C	Grb10	-	7	1	7	0	0	36	0	15
chr11	11968765	C	T	Grb10	-	14	1	11	0	0	31	0	14
chr11	11968981	A	G	Grb10	-	7	0	7	0	0	9	0	11
chr11	11969090	C	T	Grb10	-	7	0	11	0	0	19	0	9
chr11	11969163	G	C	Grb10	-	6	0	5	0	0	6	0	7
chr11	11969176	C	T	Grb10	-	NA	NA	2	0	0	2	0	1
chr11	11969198	G	A	Grb10	-	5	0	4	0	0	4	0	6
chr11	11969488	C	T	Grb10	-	15	0	21	0	0	14	1	15
chr11	11969583	T	C	Grb10	-	21	0	12	0	0	27	0	20
chr11	11969716	G	A	Grb10	-	19	0	12	0	0	21	0	16
chr11	11969733	T	C	Grb10	-	NA	NA	NA	NA	0	4	0	2
chr11	11969825	T	A	Grb10	-	13	0	12	0	0	11	0	20
chr11	11969923	G	A	Grb10	-	17	0	9	0	0	17	0	22
chr11	11970112	C	T	Grb10	-	14	0	16	0	0	27	0	20
chr11	11970178	A	C	Grb10	-	9	0	6	0	0	10	0	13
chr11	11970208	A	C	Grb10	-	3	0	4	0	0	7	0	5
chr11	11970276	T	C	Grb10	-	8	0	4	0	0	9	0	8
chr11	11970308	G	A	Grb10	-	1	0	1	0	0	1	0	1
chr11	11970788	T	A	Grb10	-	2	0	3	0	0	3	0	4
chr11	11970811	T	C	Grb10	-	2	0	2	0	0	5	0	2
chr11	11970949	T	C	Grb10	-	3	0	4	0	0	4	0	6
chr11	11971012	G	A	Grb10	-	NA	NA	4	0	0	6	0	2
chr11	11971106	T	C	Grb10	-	1	0	2	0	0	6	0	9
chr11	11971124	G	C	Grb10	-	NA	NA	NA	NA	0	1	0	1
chr11	11971342	C	A	Grb10	-	2	0	1	0	0	3	0	1
chr11	11971436	C	A	Grb10	-	2	0	3	0	0	12	0	8
chr11	11971597	T	A	Grb10	-	3	0	2	0	0	8	0	7
chr11	11971751	A	G	Grb10	-	4	0	1	0	0	2	0	6
chr11	11972500	A	G	Grb10	-	NA	NA	NA	NA	0	8	1	7
chr11	11972584	T	C	Grb10	-	3	0	2	0	0	12	1	6
chr11	11972804	A	G	Grb10	-	2	0	1	0	0	2	2	6
chr11	11972929	T	C	Grb10	-	NA	NA	3	0	0	3	0	8
chr11	11972965	T	C	Grb10	-	1	0	0	1	0	2	0	1
chr11	11973014	T	C	Grb10	-	NA	NA	2	1	0	4	0	4
chr11	11973118	G	C	Grb10	-	4	0	1	0	0	2	0	4
chr11	11973437	T	C	Grb10	-	NA	NA	2	0	0	5	0	1
chr11	11974265	G	A	Grb10	-	6	0	3	0	0	21	0	10
chr11	11974375	A	G	Grb10	-	4	0	3	0	0	11	0	12
chr11	11974611	T	G	Grb10	-	7	0	3	0	0	8	0	7
chr11	11974955	G	A	Grb10	-	NA	NA	5	0	0	12	0	17
chr11	11975358	C	A	Grb10	-	2	0	4	0	0	20	0	10
chr11	11975384	A	G	Grb10	-	4	0	1	0	0	3	0	4
chr11	11975452	T	C	Grb10	-	5	0	2	0	0	13	0	11
chr11	11975554	C	T	Grb10	-	9	0	3	0	0	16	0	20
chr11	11975622	C	T	Grb10	-	6	0	2	0	0	5	0	17
chr11	11975626	C	T	Grb10	-	NA	NA	NA	NA	NA	NA	0	1
chr11	11976154	T	C	Grb10	-	6	0	5	0	0	21	0	13
chr11	11976297	A	G	Grb10	-	6	0	2	0	0	24	0	21
chr11	11976403	A	C	Grb10	-	4	0	4	0	0	19	0	12
chr11	11976500	C	T	Grb10	-	3	0	2	0	0	9	0	12
chr11	11976675	A	G	Grb10	-	4	0	5	0	0	5	0	10
chr11	11977078	T	C	Grb10	-	7	0	1	0	0	14	0	5
chr11	11977181	T	C	Grb10	-	7	0	NA	NA	0	13	0	13
chr11	11977248	C	T	Grb10	-	NA	NA	1	0	0	5	0	7
chr11	11977322	C	A	Grb10	-	6	0	2	0	0	8	0	6
chr11	11977451	G	A	Grb10	-	5	0	3	0	0	9	0	12
chr11	11977460	G	C	Grb10	-	4	0	1	0	0	4	0	10
chr11	11977526	T	C	Grb10	-	5	0	3	0	0	8	0	10
chr11	11977637	A	G	Grb10	-	8	0	5	0	0	13	0	19
chr11	11977731	G	A	Grb10	-	3	0	5	0	0	14	0	12
chr11	11977783	T	C	Grb10	-	2	0	6	0	0	2	0	5
chr11	11977794	A	G	Grb10	-	NA	NA	NA	NA	0	1	NA	NA
chr11	11977889	T	C	Grb10	-	9	0	7	0	0	18	0	8
chr11	11978000	C	T	Grb10	-	6	0	3	0	0	9	0	9
chr11	11978186	T	G	Grb10	-	10	0	6	0	0	17	0	17
chr11	11978225	G	A	Grb10	-	5	0	NA	NA	0	5	0	9
chr11	11978510	G	A	Grb10	-	2	0	3	0	0	10	0	10
chr11	11978917	G	A	Grb10	-	2	0	1	0	0	6	0	11
chr11	11979136	G	A	Grb10	-	3	0	12	0	0	19	0	13
chr11	11979253	C	T	Grb10	-	6	0	3	0	0	20	0	11
chr11	11979293	A	G	Grb10	-	3	0	2	1	0	3	0	4
chr11	11979666	G	A	Grb10	-	4	0	5	0	0	13	0	12
chr11	11979682	G	A	Grb10	-	1	0	NA	NA	0	3	0	3
chr11	11979707	C	T	Grb10	-	NA	NA	3	0	0	4	0	4
chr11	11979725	T	C	Grb10	-	1	0	NA	NA	0	2	0	2
chr11	11980185	T	C	Grb10	-	4	0	2	1	0	20	0	11
chr11	11980205	G	C	Grb10	-	1	0	4	0	0	3	0	4
chr11	11980382	C	T	Grb10	-	13	0	12	0	0	34	0	12
chr11	11980389	A	G	Grb10	-	NA	NA	NA	NA	0	1	NA	NA
chr11	11980398	G	A	Grb10	-	NA	NA	NA	NA	NA	NA	0	1
chr11	11980516	G	A	Grb10	-	12	0	11	0	0	37	0	29
chr11	11980691	G	C	Grb10	-	4	0	15	1	0	24	0	30
chr11	11980789	C	T	Grb10	-	6	0	9	0	0	16	0	12
chr11	11980912	G	C	Grb10	-	10	0	3	0	2	18	0	21
chr11	11980932	A	G	Grb10	-	NA	NA	NA	NA	NA	NA	0	3
chr11	11981035	C	T	Grb10	-	4	0	7	0	0	13	0	16
chr11	11981041	C	T	Grb10	-	NA	NA	NA	NA	NA	NA	0	1
chr11	11981069	G	A	Grb10	-	1	0	2	0	0	4	0	4
chr11	11981163	T	C	Grb10	-	7	0	3	0	0	8	0	8
chr11	11981168	G	T	Grb10	-	NA	NA	NA	NA	0	2	NA	NA
chr11	11981188	T	C	Grb10	-	NA	NA	NA	NA	0	4	0	2
chr11	11981355	T	C	Grb10	-	7	0	7	0	0	21	0	14
chr11	11981539	G	A	Grb10	-	8	0	5	0	0	19	0	12
chr11	11981600	T	C	Grb10	-	3	0	4	0	0	17	0	15
chr11	11981648	A	G	Grb10	-	NA	NA	2	0	0	10	0	12
chr11	11981654	A	C	Grb10	-	NA	NA	NA	NA	NA	NA	0	2
chr11	11981659	A	C	Grb10	-	1	0	1	0	NA	NA	NA	NA
chr11	11981777	A	T	Grb10	-	5	0	6	0	0	13	0	14
chr11	11981923	A	G	Grb10	-	3	0	NA	NA	0	13	0	17
chr11	11982034	G	A	Grb10	-	10	0	7	0	0	19	0	34
chr11	11982103	C	A	Grb10	-	3	0	3	0	0	13	0	9
chr11	11982126	T	C	Grb10	-	3	0	4	0	0	5	0	3
chr11	11982231	C	A	Grb10	-	9	0	8	0	0	15	0	21
chr11	11983289	G	A	Grb10	-	10	0	13	0	0	27	0	21
chr11	11983459	G	C	Grb10	-	3	0	4	0	0	7	0	22
chr11	11983567	G	A	Grb10	-	5	0	11	0	0	19	0	24
chr11	11983675	C	T	Grb10	-	11	0	13	0	0	33	0	38
chr11	11983797	A	T	Grb10	-	13	0	10	0	0	22	2	25
chr11	11983799	T	A	Grb10	-	NA	NA	NA	NA	0	2	0	3
chr11	11984107	T	C	Grb10	-	7	0	3	0	0	22	0	10
chr11	11984522	G	A	Grb10	-	15	0	15	0	0	24	0	18
chr11	11984556	G	T	Grb10	-	NA	NA	2	0	0	6	0	2
chr11	11984847	A	C	Grb10	-	16	0	8	1	0	22	0	16
chr11	11985114	G	A	Grb10	-	4	0	2	0	0	3	0	2
chr11	11985183	C	G	Grb10	-	6	0	6	0	0	13	0	5
chr11	11985214	C	T	Grb10	-	NA	NA	1	0	0	2	0	3
chr11	11985263	G	A	Grb10	-	7	0	7	0	0	17	0	8
chr11	11985372	C	T	Grb10	-	7	0	13	0	0	35	0	32
chr11	11985733	A	T	Grb10	-	8	0	16	0	0	24	0	28
chr11	11985849	C	T	Grb10	-	10	0	8	0	0	25	0	19
chr11	11985902	T	C	Grb10	-	5	0	6	0	0	8	0	6
chr11	11985944	C	A	Grb10	-	2	0	7	0	0	14	0	5
chr11	11986021	C	A	Grb10	-	4	0	1	0	0	7	0	10
chr11	11986501	C	T	Grb10	-	8	0	13	0	0	28	0	23
chr11	11986976	T	C	Grb10	-	2	0	7	0	0	19	0	16
chr11	11987026	T	C	Grb10	-	NA	NA	3	0	0	10	0	5
chr11	11987177	G	T	Grb10	-	4	0	4	0	0	10	0	15
chr11	11987735	C	T	Grb10	-	2	0	4	0	0	6	0	12
chr11	11987777	A	T	Grb10	-	1	0	1	0	0	2	0	5
chr11	11987785	T	A	Grb10	-	1	0	NA	NA	NA	NA	0	2
chr11	11987884	G	T	Grb10	-	4	0	3	0	0	11	0	9
chr11	11987964	C	G	Grb10	-	5	0	1	0	0	5	0	11
chr11	11988019	C	G	Grb10	-	2	0	3	0	0	4	0	3
chr11	11988073	T	C	Grb10	-	NA	NA	3	0	0	3	0	8
chr11	11988377	A	G	Grb10	-	3	0	4	0	0	12	0	14
chr11	11988570	A	G	Grb10	-	6	0	6	0	0	16	0	10
chr11	11988606	G	C	Grb10	-	2	0	2	0	0	8	0	9
chr11	11988807	C	T	Grb10	-	3	1	10	0	0	17	0	14
chr11	11988815	C	T	Grb10	-	NA	NA	NA	NA	0	3	NA	NA
chr11	11988834	C	T	Grb10	-	1	0	2	0	NA	NA	NA	NA
chr11	11988885	T	A	Grb10	-	4	0	7	0	0	15	0	13
chr11	11989415	T	C	Grb10	-	5	0	10	0	0	28	0	35
chr11	11989459	G	A	Grb10	-	2	0	3	1	0	10	0	12
chr11	11989484	G	A	Grb10	-	NA	NA	NA	NA	0	7	0	3
chr11	11989586	G	A	Grb10	-	3	0	0	1	0	11	0	12
chr11	11989632	G	A	Grb10	-	2	0	1	0	0	7	0	4
chr11	11989659	A	G	Grb10	-	NA	NA	NA	NA	0	4	0	2
chr11	11989942	G	A	Grb10	-	1	0	1	0	0	6	0	4
chr11	11989956	G	T	Grb10	-	NA	NA	NA	NA	0	1	NA	NA
chr11	11990013	G	T	Grb10	-	6	0	6	0	0	18	0	6
chr11	11990037	C	T	Grb10	-	NA	NA	NA	NA	0	3	0	4
chr11	11990116	C	T	Grb10	-	10	0	6	0	0	14	0	10
chr11	11990408	C	T	Grb10	-	5	0	5	0	0	8	0	11
chr11	11990442	G	A	Grb10	-	2	0	4	0	0	2	0	3
chr11	11990570	T	C	Grb10	-	2	0	8	0	0	10	0	9
chr11	11990927	T	G	Grb10	-	1	0	9	0	0	6	0	6
chr11	11990938	C	T	Grb10	-	NA	NA	2	0	0	1	NA	NA
chr11	11991117	T	C	Grb10	-	4	0	5	0	0	14	0	9
chr11	11991276	A	T	Grb10	-	1	0	5	0	0	7	0	8
chr11	11991286	G	A	Grb10	-	NA	NA	NA	NA	NA	NA	0	1
chr11	11991397	G	A	Grb10	-	1	0	4	0	0	9	0	2
chr11	11991689	A	G	Grb10	-	NA	NA	2	0	0	3	0	7
chr11	11991703	A	G	Grb10	-	NA	NA	NA	NA	NA	NA	0	1
chr11	11991793	C	A	Grb10	-	2	0	6	0	0	10	0	5
chr11	11991852	G	T	Grb10	-	1	0	1	0	0	1	0	1
chr11	11992143	G	A	Grb10	-	1	0	4	0	0	7	0	6
chr11	11992170	G	A	Grb10	-	1	0	3	0	0	3	0	2
chr11	11992226	A	G	Grb10	-	1	0	5	0	0	7	0	3
chr11	11992490	A	C	Grb10	-	3	0	9	0	0	17	0	12
chr11	11992947	G	A	Grb10	-	6	0	7	0	0	15	0	6
chr11	11992960	A	G	Grb10	-	1	0	NA	NA	0	2	NA	NA
chr11	11993162	C	T	Grb10	-	4	0	5	0	0	14	0	8
chr11	11993401	A	G	Grb10	-	1	0	2	0	0	5	2	4
chr11	11993821	T	C	Grb10	-	3	0	7	0	0	17	0	14
chr11	11993912	A	G	Grb10	-	2	0	2	0	0	9	0	4
chr11	11994331	A	G	Grb10	-	3	0	4	0	0	5	0	9
chr11	11994656	A	C	Grb10	-	2	0	6	0	0	16	0	9
chr11	11994664	C	G	Grb10	-	NA	NA	NA	NA	0	1	0	2
chr11	11995304	A	G	Grb10	-	2	0	4	0	0	5	0	2
chr11	11995370	C	T	Grb10	-	6	0	1	0	0	10	0	5
chr11	11995405	G	T	Grb10	-	2	0	2	0	0	2	0	2
chr11	11995543	C	T	Grb10	-	3	0	4	0	0	9	0	7
chr11	11996464	T	C	Grb10	-	2	0	3	0	0	3	0	9
chr11	11997045	C	A	Grb10	-	1	0	4	0	0	9	0	3
chr11	11997075	T	C	Grb10	-	NA	NA	1	0	0	3	0	3
chr11	11998109	T	C	Grb10	-	2	0	7	0	0	5	0	12
chr11	11999283	G	A	Grb10	-	10	0	13	0	0	14	0	11
chr11	11999312	G	C	Grb10	-	NA	NA	4	0	0	4	0	3
chr11	11999688	G	A	Grb10	-	7	0	17	0	0	17	0	20
chr11	11999953	C	T	Grb10	-	7	0	6	0	0	14	0	11
chr11	12000184	T	A	Grb10	-	6	0	7	0	0	25	0	8
chr11	12000234	C	G	Grb10	-	3	0	1	0	0	7	0	4
chr11	12000768	T	C	Grb10	-	3	0	9	0	0	10	0	6
chr11	12001087	A	G	Grb10	-	2	0	7	0	0	9	0	10
chr11	12001272	C	T	Grb10	-	1	0	6	0	0	13	0	14
chr11	12001432	T	C	Grb10	-	7	0	8	0	0	12	0	6
chr11	12001706	A	G	Grb10	-	6	0	6	0	0	15	0	13
chr11	12002142	A	G	Grb10	-	9	0	13	0	0	22	0	16
chr11	12002173	C	A	Grb10	-	NA	NA	2	0	0	3	NA	NA
chr11	12002241	T	C	Grb10	-	4	0	3	0	0	18	0	12
chr11	12003277	A	T	Grb10	-	10	0	6	0	0	14	0	10
chr11	12003320	C	T	Grb10	-	3	0	9	0	0	9	0	5
chr11	12003463	T	G	Grb10	-	10	0	19	0	0	14	0	6
chr11	12003589	C	T	Grb10	-	8	0	12	0	1	13	1	17
chr11	12003603	C	G	Grb10	-	NA	NA	1	0	0	1	0	1
chr11	12003619	G	A	Grb10	-	NA	NA	NA	NA	0	2	0	1
chr11	12003687	C	G	Grb10	-	5	0	11	1	0	23	1	23
chr11	12003744	G	T	Grb10	-	3	1	5	3	1	10	0	8
chr11	12003955	T	C	Grb10	-	8	0	8	0	0	28	0	18
chr11	12004044	A	G	Grb10	-	5	0	4	0	0	13	1	6
chr11	12004126	A	G	Grb10	-	6	0	10	0	0	13	0	18
chr11	12004146	T	C	Grb10	-	2	0	1	0	0	3	0	3
chr11	12004222	G	A	Grb10	-	10	0	10	0	0	8	0	16
chr11	12004560	A	G	Grb10	-	11	0	18	0	0	24	0	17
chr11	12004618	C	T	Grb10	-	7	0	9	0	0	15	0	11
chr11	12004709	G	T	Grb10	-	6	0	14	0	0	17	0	19
chr11	12005034	T	C	Grb10	-	7	0	12	0	0	31	0	23
chr11	12005091	A	T	Grb10	-	3	0	5	0	0	9	0	10
chr11	12005272	A	G	Grb10	-	3	0	6	0	0	24	0	15
chr11	12006350	C	A	Grb10	-	4	1	7	0	0	22	0	19
chr11	12006592	G	A	Grb10	-	7	0	20	0	0	25	0	15
chr11	12007175	G	A	Grb10	-	1	0	4	0	0	4	0	6
chr11	12007370	A	G	Grb10	-	9	0	12	0	0	25	0	12
chr11	12007477	T	C	Grb10	-	2	0	7	0	0	30	0	21
chr11	12007621	T	C	Grb10	-	NA	NA	6	0	0	11	0	14
chr11	12007651	T	C	Grb10	-	4	0	6	0	0	9	0	4
chr11	12008176	G	A	Grb10	-	4	0	7	1	0	6	0	11
chr11	12008207	A	G	Grb10	-	2	0	5	0	0	2	0	4
chr11	12008513	T	C	Grb10	-	3	0	2	0	0	3	0	5
chr11	12008600	T	G	Grb10	-	6	0	15	0	0	16	0	14
chr11	12008633	C	A	Grb10	-	5	0	5	0	0	6	0	4
chr11	12008664	G	A	Grb10	-	4	0	1	0	0	6	0	2
chr11	12008754	G	C	Grb10	-	3	0	1	0	0	5	0	10
chr11	12008892	T	G	Grb10	-	9	0	5	0	0	9	0	15
chr11	12008965	T	C	Grb10	-	7	0	4	0	0	10	0	7
chr11	12009064	T	A	Grb10	-	7	0	6	0	0	20	0	9
chr11	12009081	A	G	Grb10	-	NA	NA	NA	NA	0	2	0	2
chr11	12009214	G	A	Grb10	-	6	0	7	0	0	14	0	6
chr11	12009224	A	G	Grb10	-	1	0	NA	NA	0	1	0	2
chr11	12009378	C	T	Grb10	-	4	0	8	0	0	4	0	7
chr11	12009448	A	T	Grb10	-	5	0	2	0	0	2	0	3
chr11	12009526	A	G	Grb10	-	10	0	6	0	0	9	0	7
chr11	12009856	G	C	Grb10	-	9	0	10	0	0	19	0	23
chr11	12010263	C	T	Grb10	-	12	0	17	0	0	25	0	24
chr11	12010343	G	A	Grb10	-	4	0	10	0	0	14	0	10
chr11	12010401	C	T	Grb10	-	6	0	5	0	0	10	0	10
chr11	12010438	C	T	Grb10	-	4	0	NA	NA	0	9	0	6
chr11	12010602	C	T	Grb10	-	12	0	4	0	0	15	0	26
chr11	12011129	T	C	Grb10	-	10	0	9	0	0	22	2	12
chr11	12011463	T	C	Grb10	-	14	0	10	0	0	19	0	13
chr11	12011520	T	C	Grb10	-	5	0	6	0	0	11	0	6
chr11	12012233	G	A	Grb10	-	9	0	13	0	0	24	0	26
chr11	12012853	C	T	Grb10	-	10	0	19	0	0	27	0	9
chr11	12012929	C	A	Grb10	-	6	0	5	0	0	11	0	15
chr11	12013057	A	G	Grb10	-	10	0	17	0	0	23	0	21
chr11	12013098	C	T	Grb10	-	5	0	10	0	0	9	0	8
chr11	12013519	G	C	Grb10	-	4	0	12	0	0	21	0	18
chr11	12013556	C	T	Grb10	-	1	0	3	0	0	6	0	10
chr11	12014228	T	A	Grb10	-	10	0	14	0	0	27	0	12
chr11	12014369	A	C	Grb10	-	10	0	8	0	0	15	0	12
chr11	12014400	C	T	Grb10	-	1	0	1	0	0	4	0	2
chr11	12014444	G	A	Grb10	-	1	0	3	0	0	6	0	9
chr11	12014472	T	G	Grb10	-	3	0	6	0	0	2	0	1
chr11	12014562	T	C	Grb10	-	10	0	12	0	0	19	0	10
chr11	12015419	T	C	Grb10	-	8	0	7	0	0	10	0	4
chr11	12015698	G	A	Grb10	-	12	0	10	0	0	26	0	26
chr11	12016002	G	A	Grb10	-	10	0	10	0	0	15	0	29
chr11	12016474	C	T	Grb10	-	26	1	22	0	0	19	0	30
chr11	12016613	T	C	Grb10	-	10	0	20	0	0	25	0	20
chr11	12016995	T	G	Grb10	-	7	0	19	0	0	28	0	21
chr11	12016997	G	C	Grb10	-	NA	NA	NA	NA	0	1	NA	NA
chr11	12018533	T	C	Grb10	-	19	0	14	0	0	18	0	16
chr11	12019165	T	C	Grb10	-	8	0	13	0	1	25	1	15
chr11	12019290	C	T	Grb10	-	16	0	12	0	0	22	0	19
chr11	12019312	G	A	Grb10	-	6	0	3	0	0	2	0	2
chr11	12020618	T	C	Grb10	-	4	1	10	0	0	15	0	10
chr11	12020934	T	C	Grb10	-	5	0	6	0	0	12	0	16
chr11	12021252	A	T	Grb10	-	9	0	4	0	0	16	0	13
chr11	12021278	T	C	Grb10	-	NA	NA	NA	NA	0	2	NA	NA
chr11	12021424	C	T	Grb10	-	10	0	10	0	0	16	0	20
chr11	12021445	C	A	Grb10	-	NA	NA	1	0	0	5	0	2
chr11	12022042	C	A	Grb10	-	1	0	6	0	0	7	0	9
chr11	12022082	A	G	Grb10	-	1	0	5	0	0	6	0	4
chr11	12022327	A	C	Grb10	-	5	0	7	0	0	12	0	5
chr11	12022393	T	C	Grb10	-	4	0	6	0	0	3	0	5
chr11	12022546	C	G	Grb10	-	3	0	6	0	0	11	0	10
chr11	12022559	T	C	Grb10	-	NA	NA	1	0	0	2	0	4
chr11	12022640	A	G	Grb10	-	4	0	6	0	0	8	0	9
chr11	12022741	T	C	Grb10	-	3	0	5	0	0	9	0	12
chr11	12022759	T	C	Grb10	-	1	0	1	0	0	2	0	1
chr11	12022769	C	T	Grb10	-	NA	NA	1	0	NA	NA	NA	NA
chr11	12022857	T	A	Grb10	-	4	0	4	0	0	9	0	15
chr11	12022873	G	A	Grb10	-	2	0	NA	NA	0	1	0	4
chr11	12023016	G	A	Grb10	-	1	0	6	0	0	5	0	4
chr11	12023311	C	T	Grb10	-	3	0	9	0	0	8	0	5
chr11	12023507	A	G	Grb10	-	NA	NA	1	0	0	8	0	3
chr11	12023970	A	T	Grb10	-	3	0	3	0	0	6	0	5
chr11	12024679	C	A	Grb10	-	NA	NA	1	0	NA	NA	NA	NA
chr11	12024782	C	A	Grb10	-	NA	NA	NA	NA	0	1	0	4
chr11	12025013	T	C	Grb10	-	1	0	NA	NA	0	2	0	2
chr11	12025379	G	A	Grb10	-	NA	NA	NA	NA	0	6	1	3
chr11	12026209	T	C	Grb10	-	1	0	1	0	1	0	NA	NA
chr11	12026277	G	A	Grb10	-	NA	NA	1	0	0	1	NA	NA
chr11	12026745	C	T	Grb10	-	1	0	1	0	0	3	0	4
chr11	12027667	C	T	Grb10	-	5	0	7	0	0	16	0	12
chr11	12028365	C	T	Grb10	-	1	0	5	0	0	11	0	5
chr11	12028723	G	A	Grb10	-	2	0	2	0	0	13	0	8
chr11	12028766	A	G	Grb10	-	2	0	3	0	0	4	0	5
chr11	12029429	T	C	Grb10	-	3	0	3	0	0	8	0	8
chr11	12029853	T	A	Grb10	-	4	0	3	0	0	18	0	13
chr11	12029857	C	A	Grb10	-	NA	NA	NA	NA	0	2	0	1
chr11	12030642	T	A	Grb10	-	3	0	5	0	0	18	0	6
chr11	12030962	A	G	Grb10	-	4	0	7	0	0	12	0	6
chr11	12032572	C	T	Grb10	-	6	0	13	0	0	14	0	17
chr11	12032843	C	G	Grb10	-	13	0	11	0	0	10	2	10
chr11	12033309	A	C	Grb10	-	12	0	10	0	0	30	0	19
chr11	12033484	G	A	Grb10	-	5	0	5	0	0	15	0	14
chr11	12033649	A	G	Grb10	-	6	0	7	0	0	28	0	17
chr11	12034222	C	T	Grb10	-	8	0	6	0	0	16	0	19
chr11	12034702	G	T	Grb10	-	14	1	13	0	0	34	0	14
chr11	12034750	A	T	Grb10	-	0	1	0	1	0	12	0	13
chr11	12035099	C	A	Grb10	-	8	0	17	0	0	24	0	21
chr11	12035228	A	C	Grb10	-	11	0	7	0	0	30	0	17
chr11	12035248	C	T	Grb10	-	4	0	2	0	0	5	0	5
chr11	12035481	A	G	Grb10	-	15	0	14	0	0	30	0	20
chr11	12036773	C	G	Grb10	-	2	0	3	0	0	6	0	3
chr11	22972089	A	G	Zrsr1	+	0	23	0	10	15	0	5	0
chr11	22972288	A	G	Zrsr1	+	0	17	0	12	7	0	12	0
chr11	22972443	G	C	Zrsr1	+	0	15	0	17	14	0	13	0
chr11	22972498	C	A	Zrsr1	+	0	11	0	13	8	0	4	0
chr11	22972654	T	C	Zrsr1	+	0	13	0	33	9	0	8	0
chr11	22972794	G	T	Zrsr1	+	1	7	0	23	14	0	12	0
chr11	22975064	A	G	Zrsr1	+	0	2	0	1	NA	NA	NA	NA
chr11	22975626	G	C	Zrsr1	+	NA	NA	NA	NA	2	0	1	0
chr11	22975653	T	C	Zrsr1	+	NA	NA	0	1	NA	NA	2	0
chr11	22975736	G	T	Zrsr1	+	NA	NA	NA	NA	NA	NA	1	0
chr12	85688247	G	A	Batf	+	NA	NA	NA	NA	NA	NA	1	0
chr12	85688357	C	T	Batf	+	NA	NA	NA	NA	NA	NA	1	0
chr12	85689321	C	T	Batf	+	1	2	0	4	3	0	1	1
chr12	85690654	C	T	Batf	+	NA	NA	NA	NA	NA	NA	1	0
chr12	85691951	G	A	Batf	+	NA	NA	NA	NA	1	0	NA	NA
chr12	85692063	A	G	Batf	+	NA	NA	NA	NA	1	0	NA	NA
chr12	85696082	G	A	Batf	+	NA	NA	0	1	NA	NA	NA	NA
chr12	85701533	T	C	Batf	+	NA	NA	0	2	NA	NA	NA	NA
chr12	85705319	C	A	Batf	+	NA	NA	0	1	NA	NA	NA	NA
chr12	85705864	C	T	Batf	+	0	3	NA	NA	NA	NA	1	0
chr12	85706158	C	T	Batf	+	NA	NA	NA	NA	NA	NA	1	0
chr12	85706305	C	T	Batf	+	NA	NA	NA	NA	1	0	NA	NA
chr12	85706447	C	T	Batf	+	NA	NA	NA	NA	1	0	NA	NA
chr12	85708671	A	C	Batf	+	0	1	NA	NA	1	0	1	1
chr12	85708838	T	C	Batf	+	1	5	0	4	NA	NA	NA	NA
chr12	85708988	A	T	Batf	+	0	6	3	2	0	3	1	0
chr12	109453667	A	C	Dlk1	+	9	24	8	17	40	1	46	3
chr12	109453891	G	A	Dlk1	+	0	2	1	1	NA	NA	2	0
chr12	109454480	C	G	Dlk1	+	0	2	0	5	1	0	1	0
chr12	109454607	A	G	Dlk1	+	0	2	1	2	6	0	2	0
chr12	109454710	G	A	Dlk1	+	0	6	1	3	4	0	2	0
chr12	109455007	C	T	Dlk1	+	5	38	7	40	55	7	55	9
chr12	109455822	G	A	Dlk1	+	0	1	0	3	2	0	1	1
chr12	109456002	T	G	Dlk1	+	NA	NA	0	2	1	0	NA	NA
chr12	109456291	A	G	Dlk1	+	1	5	2	6	3	0	3	0
chr12	109456666	A	G	Dlk1	+	1	2	0	1	3	0	3	0
chr12	109456769	C	T	Dlk1	+	NA	NA	NA	NA	3	0	5	0
chr12	109457609	C	T	Dlk1	+	1	2	2	4	4	0	4	1
chr12	109457641	G	A	Dlk1	+	0	1	NA	NA	NA	NA	0	1
chr12	109458058	C	T	Dlk1	+	NA	NA	0	2	NA	NA	NA	NA
chr12	109458565	G	C	Dlk1	+	1	6	0	2	3	0	4	0
chr12	109458777	G	T	Dlk1	+	0	1	0	5	1	0	1	1
chr12	109459061	G	A	Dlk1	+	1	6	0	1	2	0	1	0
chr12	109459745	T	C	Dlk1	+	8	82	11	90	75	10	79	11
chr12	109460327	C	T	Dlk1	+	8	52	14	76	54	2	52	11
chr12	109461170	T	C	Dlk1	+	NA	NA	0	2	1	0	NA	NA
chr12	109461581	G	A	Dlk1	+	0	2	NA	NA	NA	NA	1	0
chr12	109461636	G	A	Dlk1	+	NA	NA	NA	NA	1	0	1	0
chr12	109463084	C	T	Dlk1	+	0	1	NA	NA	NA	NA	NA	NA
chr12	109541157	C	T	Meg3	+	3	0	NA	NA	0	10	0	3
chr12	109541531	A	G	Meg3	+	NA	NA	1	0	0	2	NA	NA
chr12	109541671	G	A	Meg3	+	4	0	2	0	0	2	NA	NA
chr12	109541811	T	C	Meg3	+	1	0	2	0	0	2	0	1
chr12	109542992	C	T	Meg3	+	1	0	2	0	NA	NA	NA	NA
chr12	109545040	G	A	Meg3	+	36	0	54	0	0	75	0	74
chr12	109546090	C	G	Meg3	+	37	0	35	2	0	32	0	45
chr12	109547229	A	T	Meg3	+	38	0	27	0	0	57	0	51
chr12	109547594	A	G	Meg3	+	35	0	38	0	0	58	0	60
chr12	109547694	G	C	Meg3	+	27	0	13	0	0	27	0	43
chr12	109548102	A	G	Meg3	+	6	1	7	0	0	25	0	17
chr12	109548123	T	G	Meg3	+	NA	NA	NA	NA	NA	NA	0	4
chr12	109548422	T	C	Meg3	+	22	0	17	0	0	35	0	38
chr12	109548520	T	C	Meg3	+	19	0	29	1	0	56	0	47
chr12	109549678	A	G	Meg3	+	38	0	45	0	0	54	0	47
chr12	109549873	A	T	Meg3	+	7	0	5	0	0	6	0	2
chr12	109550023	T	G	Meg3	+	5	0	1	0	0	3	0	1
chr12	109550096	T	C	Meg3	+	3	0	2	0	0	2	0	5
chr12	109550249	A	G	Meg3	+	2	0	2	0	0	2	0	6
chr12	109550298	G	A	Meg3	+	NA	NA	4	0	0	1	0	3
chr12	109550360	T	C	Meg3	+	2	0	3	0	NA	NA	0	3
chr12	109550814	G	C	Meg3	+	3	0	5	0	0	1	0	1
chr12	109551044	A	G	Meg3	+	NA	NA	NA	NA	0	1	NA	NA
chr12	109551869	T	C	Meg3	+	1	0	1	0	0	1	0	1
chr12	109552262	C	T	Meg3	+	2	0	4	0	0	3	0	2
chr12	109552359	C	T	Meg3	+	3	0	4	0	0	4	0	6
chr12	109552710	C	T	Meg3	+	1	0	NA	NA	0	3	NA	NA
chr12	109552877	C	T	Meg3	+	1	0	2	0	0	2	0	1
chr12	109552903	A	G	Meg3	+	1	0	NA	NA	NA	NA	NA	NA
chr12	109552936	G	T	Meg3	+	1	0	NA	NA	NA	NA	NA	NA
chr12	109553816	A	G	Meg3	+	1	0	NA	NA	NA	NA	0	3
chr12	109554300	G	A	Meg3	+	NA	NA	2	0	0	5	0	8
chr12	109554643	T	G	Meg3	+	1	0	1	0	0	7	0	1
chr12	109554905	G	A	Meg3	+	8	0	5	0	0	8	0	6
chr12	109554936	G	A	Meg3	+	1	0	1	0	0	2	0	1
chr12	109555823	A	G	Meg3	+	2	0	4	0	0	5	0	6
chr12	109556092	C	T	Meg3	+	3	0	2	0	0	4	0	6
chr12	109556473	G	A	Meg3	+	7	0	8	0	0	4	0	2
chr12	109556566	G	A	Meg3	+	9	0	5	0	0	11	0	9
chr12	109557005	T	A	Meg3	+	1	0	4	0	0	10	0	2
chr12	109557058	C	T	Meg3	+	2	0	8	0	0	3	0	4
chr12	109557204	G	A	Meg3	+	2	0	4	0	0	7	0	4
chr12	109557227	G	A	Meg3	+	NA	NA	NA	NA	0	2	0	1
chr12	109557252	A	G	Meg3	+	2	0	NA	NA	NA	NA	NA	NA
chr12	109557518	C	T	Meg3	+	5	0	4	0	0	4	0	2
chr12	109557614	T	C	Meg3	+	4	0	3	0	0	2	0	1
chr12	109557685	T	G	Meg3	+	2	0	NA	NA	0	3	0	1
chr12	109557903	G	A	Meg3	+	NA	NA	NA	NA	0	5	0	2
chr12	109558973	A	G	Meg3	+	12	0	21	0	0	17	0	13
chr12	109559493	C	T	Meg3	+	5	0	7	0	0	17	0	9
chr12	109559721	C	A	Meg3	+	6	0	9	0	0	9	0	19
chr12	109560032	T	C	Meg3	+	5	1	6	0	0	3	0	8
chr12	109561287	C	G	Meg3	+	4	0	4	0	0	5	0	5
chr12	109561294	T	A	Meg3	+	NA	NA	NA	NA	NA	NA	0	1
chr12	109561301	A	C	Meg3	+	1	0	NA	NA	NA	NA	NA	NA
chr12	109561485	A	G	Meg3	+	4	0	7	0	0	8	0	9
chr12	109562007	G	C	Meg3	+	NA	NA	3	0	0	11	0	3
chr12	109562105	G	A	Meg3	+	4	0	2	0	0	8	0	8
chr12	109562220	G	A	Meg3	+	6	0	4	0	0	3	0	3
chr12	109562413	T	C	Meg3	+	2	0	4	0	0	2	0	3
chr12	109562886	A	C	Meg3	+	6	0	4	0	0	16	0	7
chr12	109562912	T	C	Meg3	+	NA	NA	NA	NA	0	2	0	4
chr12	109563121	C	T	Meg3	+	4	0	5	0	0	13	0	5
chr12	109563191	C	T	Meg3	+	4	0	2	0	0	7	0	5
chr12	109563914	T	C	Meg3	+	9	0	8	0	0	12	0	4
chr12	109564099	G	A	Meg3	+	8	0	6	0	0	3	0	5
chr12	109564261	A	G	Meg3	+	4	0	2	0	0	2	0	2
chr12	109564364	T	G	Meg3	+	1	0	4	0	0	1	0	3
chr12	109564408	A	G	Meg3	+	2	0	NA	NA	0	3	0	1
chr12	109564579	A	G	Meg3	+	1	0	3	0	0	6	0	3
chr12	109564595	T	C	Meg3	+	1	0	1	0	0	4	0	3
chr12	109564604	C	T	Meg3	+	NA	NA	NA	NA	0	1	NA	NA
chr12	109564652	A	C	Meg3	+	1	0	2	0	0	3	0	1
chr12	109564718	A	G	Meg3	+	1	0	3	0	0	2	0	1
chr12	109564837	C	A	Meg3	+	5	0	2	0	0	5	NA	NA
chr12	109565088	G	T	Meg3	+	1	0	NA	NA	0	1	0	4
chr12	109565194	G	A	Meg3	+	NA	NA	3	0	NA	NA	0	1
chr12	109565279	A	C	Meg3	+	6	0	3	0	0	7	0	5
chr12	109565335	A	G	Meg3	+	NA	NA	NA	NA	0	1	0	2
chr12	109565917	T	C	Meg3	+	4	0	6	0	0	5	0	6
chr12	109567244	C	T	Meg3	+	3	0	4	0	0	5	0	1
chr12	109567487	G	A	Meg3	+	3	0	10	0	0	12	0	7
chr12	109567509	A	G	Meg3	+	NA	NA	2	0	0	3	NA	NA
chr12	109567680	G	A	Meg3	+	6	0	1	0	0	4	0	10
chr12	109567730	T	A	Meg3	+	4	0	1	0	0	5	0	2
chr12	109567786	G	A	Meg3	+	3	0	1	0	0	2	NA	NA
chr12	109567967	A	C	Meg3	+	10	0	11	0	0	2	0	8
chr12	109568007	C	T	Meg3	+	2	0	NA	NA	0	1	0	1
chr12	109568188	A	G	Meg3	+	13	0	3	0	0	7	0	5
chr12	109568226	C	A	Meg3	+	2	0	NA	NA	0	3	0	1
chr12	109568248	G	C	Meg3	+	NA	NA	NA	NA	0	3	0	2
chr12	109568416	T	C	Meg3	+	4	0	13	0	0	8	0	7
chr12	109568748	A	G	Meg3	+	4	0	4	0	0	5	0	9
chr12	109568777	T	A	Meg3	+	2	0	1	0	0	2	0	1
chr12	109568910	G	A	Meg3	+	3	0	3	0	0	9	0	6
chr12	109568914	A	T	Meg3	+	NA	NA	1	0	NA	NA	NA	NA
chr12	109569002	T	C	Meg3	+	2	0	2	0	0	5	0	6
chr12	109569208	A	C	Meg3	+	7	0	3	0	0	5	0	7
chr12	109569213	T	C	Meg3	+	1	0	NA	NA	0	1	0	1
chr12	109569253	T	C	Meg3	+	2	0	1	0	0	2	0	1
chr12	109569282	G	T	Meg3	+	5	0	1	0	NA	NA	0	1
chr12	109569349	A	C	Meg3	+	2	0	4	0	0	5	0	6
chr12	109569526	T	C	Meg3	+	1	0	2	0	0	6	0	8
chr12	109569633	T	C	Meg3	+	3	0	4	0	0	6	0	6
chr12	109569657	C	T	Meg3	+	1	0	2	0	NA	NA	NA	NA
chr12	109570222	T	C	Meg3	+	10	1	12	0	0	15	0	13
chr12	109570382	G	A	Meg3	+	11	1	4	1	0	8	0	10
chr12	109571007	G	A	Meg3	+	6	0	7	0	0	4	0	18
chr12	109571344	C	T	Meg3	+	8	0	13	0	0	4	0	6
chr12	109571395	C	T	Meg3	+	26	3	24	0	1	46	0	55
chr12	109571660	G	A	Meg3	+	18	0	6	0	0	11	0	9
chr12	109603994	T	C	Rian	+	403	0	351	2	1	317	0	275
chr12	109604041	A	C	Rian	+	270	1	246	1	1	196	0	199
chr12	109604289	T	G	Rian	+	9	0	11	1	0	15	0	19
chr12	109605206	G	A	Rian	+	7	0	8	0	0	24	0	19
chr12	109605406	G	A	Rian	+	5	0	2	0	0	9	0	16
chr12	109605660	T	C	Rian	+	7	0	3	0	0	12	0	5
chr12	109605833	T	C	Rian	+	3	0	6	0	0	10	0	10
chr12	109605907	A	G	Rian	+	4	0	2	0	0	7	0	16
chr12	109607004	C	A	Rian	+	NA	NA	2	0	0	7	0	7
chr12	109607441	G	T	Rian	+	340	1	263	1	1	273	1	284
chr12	109607579	C	T	Rian	+	4	0	NA	NA	0	3	0	1
chr12	109607644	T	C	Rian	+	3	0	1	0	0	3	0	1
chr12	109608502	C	T	Rian	+	2	0	NA	NA	0	4	0	3
chr12	109608662	T	C	Rian	+	4	0	2	0	0	1	0	2
chr12	109608977	A	C	Rian	+	5	0	2	0	0	4	0	1
chr12	109609163	A	G	Rian	+	NA	NA	4	0	0	1	0	4
chr12	109609177	T	C	Rian	+	1	0	NA	NA	NA	NA	NA	NA
chr12	109609453	C	T	Rian	+	2	0	2	0	0	1	NA	NA
chr12	109609514	G	C	Rian	+	NA	NA	2	0	0	3	0	2
chr12	109609530	G	C	Rian	+	NA	NA	1	0	0	2	0	1
chr12	109610146	A	G	Rian	+	5	0	1	0	NA	NA	0	1
chr12	109610193	C	T	Rian	+	NA	NA	NA	NA	0	1	NA	NA
chr12	109610943	G	A	Rian	+	9	0	4	0	0	10	0	4
chr12	109611113	C	T	Rian	+	4	0	2	0	0	8	0	5
chr12	109611151	G	T	Rian	+	NA	NA	NA	NA	NA	NA	0	4
chr12	109611408	C	T	Rian	+	5	0	3	0	0	5	0	7
chr12	109611477	T	A	Rian	+	5	0	1	0	0	3	0	1
chr12	109611696	A	T	Rian	+	10	0	1	0	0	11	0	23
chr12	109611760	G	A	Rian	+	6	0	2	0	0	13	0	19
chr12	109611836	T	C	Rian	+	5	0	2	0	0	5	0	5
chr12	109611983	C	A	Rian	+	3	0	6	0	0	11	0	1
chr12	109612342	A	G	Rian	+	4	0	7	0	0	11	0	10
chr12	109612502	C	G	Rian	+	3	0	6	0	0	11	0	7
chr12	109612639	A	T	Rian	+	6	0	2	0	0	6	0	5
chr12	109613516	C	T	Rian	+	1	0	5	0	0	2	0	11
chr12	109613882	T	C	Rian	+	7	0	2	0	0	3	0	6
chr12	109614392	G	T	Rian	+	5	0	1	0	0	6	0	9
chr12	109614588	C	G	Rian	+	2	0	5	0	0	9	2	10
chr12	109614600	A	G	Rian	+	NA	NA	NA	NA	0	2	0	2
chr12	109614692	C	T	Rian	+	5	0	1	0	0	2	0	5
chr12	109614961	C	T	Rian	+	4	0	6	1	0	7	0	6
chr12	109616114	G	C	Rian	+	2	0	1	0	0	8	0	9
chr12	109616207	T	C	Rian	+	9	0	1	0	0	8	0	7
chr12	109616617	G	A	Rian	+	8	0	4	0	0	11	0	8
chr12	109616785	T	C	Rian	+	2	0	2	0	0	10	0	4
chr12	109617084	G	A	Rian	+	5	0	11	0	0	4	0	14
chr12	109617100	C	T	Rian	+	NA	NA	1	0	0	1	0	5
chr12	109617129	T	C	Rian	+	1	0	2	0	0	2	0	2
chr12	109617189	A	C	Rian	+	268	0	223	0	0	95	0	80
chr12	109617342	C	G	Rian	+	451	0	423	1	1	244	0	190
chr12	109617571	G	T	Rian	+	2	0	1	0	NA	NA	NA	NA
chr12	109617756	A	G	Rian	+	1	0	2	0	0	7	0	10
chr12	109617766	G	A	Rian	+	NA	NA	NA	NA	NA	NA	0	3
chr12	109617773	C	T	Rian	+	NA	NA	NA	NA	0	1	0	1
chr12	109617802	T	G	Rian	+	NA	NA	2	0	0	2	0	6
chr12	109617848	T	C	Rian	+	4	0	4	0	0	3	0	8
chr12	109617853	A	G	Rian	+	NA	NA	NA	NA	NA	NA	0	1
chr12	109617977	G	A	Rian	+	6	0	6	0	0	10	0	4
chr12	109617984	G	C	Rian	+	NA	NA	NA	NA	0	1	NA	NA
chr12	109618244	A	G	Rian	+	11	0	10	0	0	25	0	25
chr12	109618592	C	T	Rian	+	6	0	1	0	0	3	0	4
chr12	109618672	G	T	Rian	+	1	0	4	0	0	3	0	3
chr12	109618716	G	A	Rian	+	1	0	5	0	0	3	0	2
chr12	109619218	C	T	Rian	+	6	0	1	0	0	10	0	5
chr12	109619509	C	G	Rian	+	6	0	6	1	0	4	0	6
chr12	109619671	T	C	Rian	+	6	0	0	1	0	11	0	8
chr12	109619978	C	A	Rian	+	3	0	4	0	0	6	0	16
chr12	109619990	C	T	Rian	+	NA	NA	NA	NA	0	1	0	1
chr12	109620139	T	C	Rian	+	3	0	1	0	0	4	0	3
chr12	109620181	G	T	Rian	+	1	0	NA	NA	0	4	0	2
chr12	109620234	C	A	Rian	+	1	0	1	0	0	3	0	2
chr12	109620288	A	T	Rian	+	3	0	NA	NA	0	1	0	3
chr12	109620373	C	T	Rian	+	549	2	470	1	2	455	2	466
chr12	109620516	T	C	Rian	+	1	0	2	0	0	8	0	9
chr12	109620540	G	A	Rian	+	2	0	1	0	0	2	0	3
chr12	109620791	T	C	Rian	+	3	0	3	0	0	9	0	3
chr12	109620865	A	G	Rian	+	3	0	NA	NA	0	5	0	4
chr12	109621001	G	A	Rian	+	NA	NA	4	0	0	10	0	9
chr12	109621125	A	C	Rian	+	1	0	2	0	0	14	0	2
chr12	109621353	G	A	Rian	+	3	0	3	0	0	9	0	5
chr12	109622000	G	A	Rian	+	2	0	2	0	0	10	0	10
chr12	109622212	C	T	Rian	+	6	0	NA	NA	0	4	0	3
chr12	109622351	A	G	Rian	+	4	0	3	0	0	16	0	7
chr12	109622408	A	G	Rian	+	1	0	2	0	0	6	0	8
chr12	109622682	A	G	Rian	+	NA	NA	2	0	0	4	1	5
chr12	109622899	A	G	Rian	+	NA	NA	1	0	0	5	0	8
chr12	109622914	A	T	Rian	+	NA	NA	1	0	NA	NA	0	1
chr12	109622948	A	G	Rian	+	NA	NA	NA	NA	0	1	0	2
chr12	109623082	G	A	Rian	+	NA	NA	1	0	0	1	0	1
chr12	109623234	G	A	Rian	+	NA	NA	3	0	0	3	0	4
chr12	109623612	G	A	Rian	+	NA	NA	3	0	0	5	0	7
chr12	109623761	G	A	Rian	+	1	0	1	0	0	7	0	2
chr12	109624103	A	G	Rian	+	NA	NA	NA	NA	0	3	0	4
chr12	109624164	G	T	Rian	+	NA	NA	1	0	NA	NA	0	4
chr12	109624186	C	T	Rian	+	NA	NA	NA	NA	0	1	NA	NA
chr12	109624515	C	T	Rian	+	5	0	11	0	0	6	0	7
chr12	109624545	C	T	Rian	+	NA	NA	2	0	0	5	0	2
chr12	109624585	C	A	Rian	+	NA	NA	1	0	0	3	0	2
chr12	109624696	C	T	Rian	+	NA	NA	2	0	0	8	0	5
chr12	109624762	G	C	Rian	+	1	0	NA	NA	0	4	0	2
chr12	109624868	C	T	Rian	+	2	0	NA	NA	0	10	0	5
chr12	109624904	A	G	Rian	+	NA	NA	1	0	0	4	0	4
chr12	109624922	G	A	Rian	+	NA	NA	NA	NA	0	1	NA	NA
chr12	109624956	A	G	Rian	+	NA	NA	NA	NA	0	4	0	2
chr12	109625142	C	T	Rian	+	367	4	321	5	0	332	2	308
chr12	109625188	T	C	Rian	+	NA	NA	2	0	NA	NA	NA	NA
chr12	109625229	C	G	Rian	+	2	0	1	0	0	5	0	2
chr12	109625294	G	A	Rian	+	2	0	11	0	0	4	0	3
chr12	109625355	C	T	Rian	+	6	0	7	0	0	3	0	7
chr12	109625839	C	T	Rian	+	5	0	3	0	0	6	0	3
chr12	109625875	G	A	Rian	+	1	0	1	0	0	3	0	2
chr12	109626238	G	A	Rian	+	12	0	4	0	0	4	0	3
chr12	109626402	T	G	Rian	+	2	0	NA	NA	NA	NA	0	2
chr12	109626538	G	A	Rian	+	2	0	NA	NA	0	8	0	4
chr12	109626574	A	G	Rian	+	3	0	3	0	0	1	0	2
chr12	109626587	G	A	Rian	+	NA	NA	NA	NA	0	1	0	1
chr12	109626657	G	T	Rian	+	5	0	2	0	0	4	0	3
chr12	109626696	A	T	Rian	+	7	0	2	0	0	2	0	6
chr12	109626894	A	T	Rian	+	7	0	1	0	0	3	0	13
chr12	109626943	C	T	Rian	+	4	0	3	0	0	3	0	3
chr12	109627000	C	A	Rian	+	NA	NA	1	0	0	2	NA	NA
chr12	109627063	A	G	Rian	+	521	1	422	6	1	432	0	371
chr12	109627168	T	C	Rian	+	17	0	16	0	0	57	0	79
chr12	109627208	A	G	Rian	+	10	0	7	0	0	31	0	45
chr12	109627219	A	C	Rian	+	NA	NA	NA	NA	0	16	0	13
chr12	109627267	C	T	Rian	+	30	0	18	0	0	37	0	34
chr12	109627488	G	A	Rian	+	22	0	14	0	0	43	0	46
chr12	109627641	A	G	Rian	+	30	0	24	0	0	81	0	68
chr12	109627753	T	C	Rian	+	41	0	21	2	0	92	0	94
chr12	109627828	T	C	Rian	+	22	0	14	1	0	65	0	55
chr12	109627960	C	G	Rian	+	37	0	26	1	0	90	1	84
chr12	109627974	T	C	Rian	+	3	0	4	0	0	9	0	8
chr12	109627978	C	T	Rian	+	NA	NA	NA	NA	0	1	NA	NA
chr12	109628011	A	G	Rian	+	13	0	8	0	0	22	0	31
chr12	109628690	C	T	Rian	+	19	0	17	0	1	69	0	65
chr12	109629499	C	G	Rian	+	11	1	5	2	1	54	0	57
chr12	109629524	T	C	Rian	+	3	0	3	0	0	8	0	10
chr12	109629691	T	A	Rian	+	11	0	10	2	0	46	1	40
chr12	109629738	G	T	Rian	+	8	0	6	1	0	31	0	35
chr12	109629898	G	C	Rian	+	17	0	14	0	0	60	0	61
chr12	109630157	C	T	Rian	+	39	1	20	1	0	53	0	47
chr12	109630247	A	G	Rian	+	9	1	12	0	0	40	0	24
chr12	109630267	T	A	Rian	+	2	0	1	0	0	7	0	9
chr12	109630649	C	T	Rian	+	0	1	NA	NA	0	7	0	8
chr12	109630929	T	C	Rian	+	16	0	3	0	0	30	1	30
chr12	109631131	A	G	Rian	+	13	0	5	0	0	21	0	26
chr12	109632243	G	A	Rian	+	0	1	2	0	1	8	0	9
chr12	109632268	G	A	Rian	+	NA	NA	NA	NA	NA	NA	0	1
chr12	109633149	G	C	Rian	+	13	0	8	0	0	41	0	31
chr12	109633522	T	G	Rian	+	13	0	9	0	0	44	0	47
chr12	109633696	C	T	Rian	+	14	0	9	0	0	56	0	60
chr12	109633888	T	A	Rian	+	22	0	27	0	0	64	0	30
chr12	109634374	G	A	Rian	+	15	0	16	0	0	23	0	15
chr12	109634398	A	G	Rian	+	12	0	6	0	0	7	0	7
chr12	109634440	T	C	Rian	+	5	0	2	0	0	10	0	10
chr12	109634463	G	T	Rian	+	NA	NA	1	0	0	1	0	3
chr12	109634587	A	C	Rian	+	6	4	4	4	0	22	0	19
chr12	109634594	A	C	Rian	+	NA	NA	0	2	0	1	0	3
chr12	109634656	C	T	Rian	+	24	1	12	0	0	24	0	12
chr12	109634722	T	C	Rian	+	13	1	3	0	0	16	0	19
chr12	109634823	C	G	Rian	+	24	1	22	0	0	41	0	33
chr12	109634851	A	C	Rian	+	4	1	4	0	0	5	0	7
chr12	109634931	A	C	Rian	+	15	1	11	0	0	34	0	25
chr12	109635013	T	C	Rian	+	7	1	7	0	0	19	0	12
chr12	109635018	C	T	Rian	+	NA	NA	NA	NA	NA	NA	0	2
chr12	109635149	A	G	Rian	+	12	0	13	0	0	28	0	22
chr12	109635265	G	A	Rian	+	16	0	14	0	0	31	0	33
chr12	109635279	G	A	Rian	+	1	0	NA	NA	0	3	0	2
chr12	109635465	C	T	Rian	+	8	0	9	0	0	15	0	18
chr12	109636353	T	G	Rian	+	20	0	8	0	0	17	0	17
chr12	109636358	G	C	Rian	+	NA	NA	NA	NA	NA	NA	0	2
chr12	109636367	G	T	Rian	+	1	0	NA	NA	0	3	0	1
chr12	109636433	G	T	Rian	+	2	0	1	0	0	8	0	16
chr12	109636682	T	C	Rian	+	17	0	18	0	0	35	0	36
chr12	109636920	G	C	Rian	+	20	0	13	0	0	24	0	29
chr12	109636956	G	A	Rian	+	6	0	7	0	0	15	0	11
chr12	109637042	T	C	Rian	+	13	0	7	0	0	28	0	27
chr12	109637191	G	C	Rian	+	6	0	9	0	0	29	1	31
chr12	109637272	C	G	Rian	+	9	0	12	0	0	14	0	17
chr12	109637429	G	A	Rian	+	17	0	22	0	0	30	0	21
chr12	109637688	A	G	Rian	+	10	0	10	0	0	30	0	27
chr12	109637784	T	C	Rian	+	15	0	13	0	0	33	0	24
chr12	109637901	G	T	Rian	+	893	3	728	3	0	640	4	634
chr12	109637921	G	A	Rian	+	20	0	14	0	0	66	0	63
chr12	109637933	A	G	Rian	+	NA	NA	NA	NA	NA	NA	0	2
chr12	109637952	T	C	Rian	+	8	0	3	0	0	7	1	10
chr12	109638068	A	G	Rian	+	26	0	15	0	0	13	0	23
chr12	109638181	C	T	Rian	+	32	0	18	0	0	15	0	25
chr12	109638231	T	C	Rian	+	26	0	10	0	0	13	0	14
chr12	109638249	G	T	Rian	+	3	0	2	0	0	3	0	1
chr12	109638297	C	T	Rian	+	16	0	11	0	0	16	0	6
chr12	109638466	T	C	Rian	+	35	0	22	1	0	19	1	28
chr12	109638598	C	T	Rian	+	21	0	21	0	0	19	0	19
chr12	109638606	C	T	Rian	+	1	0	NA	NA	0	1	NA	NA
chr12	109638661	C	T	Rian	+	5	0	5	0	0	4	0	9
chr12	109638663	A	G	Rian	+	NA	NA	NA	NA	0	1	0	1
chr12	109638696	G	A	Rian	+	18	0	10	1	0	12	0	8
chr12	109638821	T	A	Rian	+	27	0	18	0	0	37	0	28
chr12	109638841	A	C	Rian	+	4	0	1	0	0	7	0	4
chr12	109638852	T	C	Rian	+	4	0	6	0	0	4	0	1
chr12	109638944	C	T	Rian	+	23	0	19	0	0	31	0	16
chr12	109638969	T	G	Rian	+	10	0	6	0	0	15	0	12
chr12	109638994	C	A	Rian	+	8	0	7	0	0	5	0	8
chr12	109639036	G	T	Rian	+	23	0	17	0	0	18	0	13
chr12	109639283	A	G	Rian	+	30	0	36	0	0	35	0	26
chr12	109639300	G	C	Rian	+	8	0	4	0	0	9	0	5
chr12	109639398	G	C	Rian	+	33	0	10	0	0	43	0	32
chr12	109639422	T	A	Rian	+	6	0	4	0	0	12	0	7
chr12	109639584	T	C	Rian	+	37	0	27	0	0	20	0	32
chr12	109640248	T	C	Rian	+	25	0	19	0	0	22	0	22
chr12	109640296	A	T	Rian	+	231	1	213	0	0	269	1	267
chr12	109640326	T	C	Rian	+	96	0	91	0	0	160	0	140
chr12	109640388	A	T	Rian	+	26	0	19	0	1	30	0	41
chr12	109640406	T	C	Rian	+	2	0	2	0	0	6	0	1
chr12	109640460	T	G	Rian	+	11	0	17	0	0	23	0	20
chr12	109640485	T	C	Rian	+	13	0	7	0	0	10	0	13
chr12	109640509	T	G	Rian	+	3	0	4	0	0	13	0	10
chr12	109640536	G	C	Rian	+	5	0	4	0	0	6	0	5
chr12	109640782	A	C	Rian	+	34	2	35	0	1	47	1	36
chr12	109640851	G	A	Rian	+	20	0	14	0	0	24	0	25
chr12	109640881	C	A	Rian	+	12	0	9	0	0	17	0	11
chr12	109640911	C	G	Rian	+	15	0	13	0	0	25	0	18
chr12	109641233	G	A	Rian	+	46	0	42	1	1	57	0	63
chr12	109641520	G	T	Rian	+	42	0	34	1	0	46	0	37
chr12	109641757	C	A	Rian	+	30	0	30	1	0	48	0	70
chr12	109641765	G	A	Rian	+	NA	NA	1	0	0	2	NA	NA
chr12	109642232	A	G	Rian	+	48	1	31	0	0	56	0	71
chr12	109642415	G	A	Rian	+	58	1	37	0	0	59	0	94
chr12	109642782	G	A	Rian	+	65	0	55	0	0	69	0	66
chr12	109643134	C	A	Rian	+	88	0	80	0	0	123	0	90
chr12	109643621	A	G	Rian	+	27	0	20	0	1	101	0	82
chr12	109644041	C	A	Rian	+	27	0	28	0	0	50	0	53
chr12	109644045	G	T	Rian	+	NA	NA	NA	NA	0	3	0	3
chr12	109644211	C	A	Rian	+	17	0	8	0	0	57	0	40
chr12	109644387	T	A	Rian	+	26	0	13	0	0	40	0	52
chr12	109644394	G	A	Rian	+	1	0	1	0	0	7	0	8
chr12	109644882	C	G	Rian	+	76	0	64	1	1	70	0	92
chr12	109644950	A	G	Rian	+	4	0	5	0	0	15	0	18
chr12	109645030	T	C	Rian	+	16	0	3	0	0	35	0	25
chr12	109645631	C	G	Rian	+	76	0	97	2	0	143	0	146
chr12	109645685	G	C	Rian	+	28	0	16	0	0	22	0	19
chr12	109646454	C	A	Rian	+	1094	5	836	4	1	1448	4	1258
chr12	109646485	T	G	Rian	+	223	1	166	2	0	463	0	357
chr12	109646710	A	G	Rian	+	374	1	292	0	0	478	1	432
chr12	109647287	C	T	Rian	+	81	0	79	1	0	68	2	59
chr12	109647323	C	G	Rian	+	32	0	39	0	0	26	0	37
chr12	109647825	G	T	Rian	+	51	0	49	0	0	68	0	57
chr12	109648038	G	A	Rian	+	93	0	72	0	0	107	0	94
chr12	109648041	C	A	Rian	+	NA	NA	NA	NA	0	3	0	3
chr12	109648045	G	A	Rian	+	0	1	NA	NA	0	1	0	1
chr12	109648058	C	G	Rian	+	3	0	2	0	0	7	0	2
chr12	109648070	C	T	Rian	+	NA	NA	NA	NA	0	6	0	10
chr12	109648189	A	C	Rian	+	103	1	63	1	1	108	0	115
chr12	109648202	A	G	Rian	+	24	0	9	0	1	18	0	20
chr12	109648224	T	C	Rian	+	22	0	15	0	0	19	0	21
chr12	109648724	T	C	Rian	+	137	0	98	0	0	69	0	100
chr12	109648965	G	A	Rian	+	80	0	68	0	0	57	0	41
chr12	109649039	G	A	Rian	+	95	2	49	0	0	55	0	53
chr12	109649336	C	T	Rian	+	68	0	36	1	0	99	0	75
chr12	109649654	G	T	Rian	+	74	1	38	0	0	66	0	90
chr12	109650751	G	A	Rian	+	804	1	670	2	0	773	1	794
chr12	109650771	G	A	Rian	+	117	0	116	1	0	132	0	121
chr12	109650954	T	A	Rian	+	524	2	395	3	0	509	1	439
chr12	109651047	T	C	Rian	+	422	3	357	4	2	784	0	789
chr12	109651065	G	A	Rian	+	5	1	1	1	0	217	0	218
chr12	109651114	T	C	Rian	+	9	0	12	0	0	13	0	14
chr12	109651438	T	C	Rian	+	41	0	31	0	0	33	0	38
chr12	109651747	C	T	Rian	+	42	0	27	0	0	50	0	42
chr12	109652082	C	T	Rian	+	50	0	43	0	0	96	1	68
chr12	109652161	A	G	Rian	+	31	0	12	0	0	58	0	55
chr12	109652176	C	T	Rian	+	5	0	3	0	0	5	0	5
chr12	109652372	G	C	Rian	+	21	0	15	0	1	44	0	41
chr12	109652373	G	T	Rian	+	NA	NA	NA	NA	0	1	0	1
chr12	109652432	C	A	Rian	+	14	1	13	0	1	37	2	31
chr12	109652555	G	A	Rian	+	35	0	23	0	0	37	0	54
chr12	109652572	T	C	Rian	+	9	0	2	0	0	15	0	20
chr12	109652731	G	C	Rian	+	33	0	13	0	0	63	0	45
chr12	109652732	G	A	Rian	+	NA	NA	NA	NA	0	1	NA	NA
chr12	109652951	C	A	Rian	+	21	0	14	0	0	36	0	23
chr12	109652996	C	A	Rian	+	15	0	15	0	0	31	0	28
chr12	109653036	A	G	Rian	+	11	0	9	0	0	15	0	16
chr12	109653104	C	T	Rian	+	27	0	17	0	0	49	0	52
chr12	109653175	G	A	Rian	+	40	0	24	0	0	80	0	52
chr12	109653185	T	C	Rian	+	NA	NA	2	0	0	6	0	5
chr12	109653357	G	A	Rian	+	41	1	42	0	0	74	0	74
chr12	109653374	G	A	Rian	+	4	0	6	0	0	6	0	5
chr12	109653379	G	A	Rian	+	4	0	NA	NA	0	2	NA	NA
chr12	109653444	A	G	Rian	+	17	0	18	0	0	48	0	25
chr12	109653496	T	G	Rian	+	23	0	16	1	0	32	0	24
chr12	109653560	C	A	Rian	+	34	0	17	1	0	47	0	36
chr12	109653797	G	A	Rian	+	39	0	25	0	0	62	0	52
chr12	109653955	A	G	Rian	+	3	0	3	0	0	20	0	10
chr12	109654219	T	G	Rian	+	22	0	15	0	0	41	0	42
chr12	109654329	A	G	Rian	+	152	4	127	5	1	667	0	669
chr12	109654330	C	T	Rian	+	NA	NA	NA	NA	0	2	0	3
chr12	109654377	A	G	Rian	+	143	0	110	3	1	230	0	291
chr12	109654605	T	A	Rian	+	25	0	19	0	0	49	0	57
chr12	109654629	C	G	Rian	+	4	0	3	0	0	12	0	6
chr12	109654845	A	G	Rian	+	24	0	21	0	0	70	0	86
chr12	109655011	C	T	Rian	+	31	0	19	0	0	84	1	69
chr12	109655021	G	A	Rian	+	4	0	3	0	0	5	0	7
chr12	109655089	A	G	Rian	+	21	0	13	0	0	50	0	46
chr12	109655133	T	C	Rian	+	9	0	10	0	0	39	0	32
chr12	109655151	A	C	Rian	+	6	0	3	0	0	9	0	9
chr12	109655614	C	G	Rian	+	23	0	12	2	0	69	0	60
chr12	109655665	C	G	Rian	+	11	0	8	0	0	36	0	24
chr12	109655894	G	A	Rian	+	380	0	356	4	1	763	1	912
chr12	109655982	T	A	Rian	+	19	0	24	0	0	32	0	43
chr12	109656070	T	C	Rian	+	16	0	13	1	0	36	0	44
chr12	109656159	C	A	Rian	+	32	1	20	1	0	48	0	43
chr12	109656244	A	G	Rian	+	0	1	NA	NA	0	63	0	68
chr12	109656949	A	G	Rian	+	31	0	16	0	0	28	0	20
chr12	109657363	G	A	Rian	+	13	0	8	0	0	23	0	17
chr12	109657647	C	T	Rian	+	47	0	28	0	0	40	0	35
chr12	109658124	G	A	Rian	+	13	0	13	1	0	28	0	16
chr12	109658438	A	G	Rian	+	19	0	20	0	0	29	0	25
chr12	109658507	T	C	Rian	+	6	0	10	0	0	18	0	24
chr12	109658516	A	G	Rian	+	1	0	2	0	0	2	0	2
chr12	109658522	G	A	Rian	+	3	0	NA	NA	0	1	0	1
chr12	109659118	T	A	Rian	+	24	0	26	0	0	31	1	38
chr12	109659216	A	G	Rian	+	23	0	18	0	1	23	1	22
chr12	109659307	G	A	Rian	+	28	0	15	0	0	27	0	27
chr12	109659978	T	A	Rian	+	41	0	33	3	0	66	0	54
chr12	109660649	C	A	Rian	+	26	0	17	0	0	29	0	37
chr12	109660853	G	A	Rian	+	765	1	648	6	1	994	0	925
chr12	109661019	C	T	Rian	+	837	0	571	3	0	1102	0	1072
chr12	109661115	G	T	Rian	+	377	2	267	1	0	552	1	604
chr12	109661176	G	C	Rian	+	117	2	80	1	0	358	0	374
chr12	109661434	C	T	Rian	+	99	1	63	1	0	355	0	333
chr12	109735197	A	G	Mirg	+	20	0	17	0	0	42	0	60
chr12	109735339	A	C	Mirg	+	35	0	16	0	1	68	0	41
chr12	109735360	G	A	Mirg	+	2	0	5	0	0	13	0	9
chr12	109735530	T	A	Mirg	+	23	0	22	1	0	47	0	49
chr12	109735677	C	T	Mirg	+	15	0	17	0	0	46	0	45
chr12	109735804	G	A	Mirg	+	26	0	17	0	0	46	0	38
chr12	109735814	T	C	Mirg	+	2	0	2	0	0	7	0	7
chr12	109735915	G	A	Mirg	+	20	0	26	0	1	46	0	41
chr12	109735997	C	T	Mirg	+	29	0	24	0	0	44	1	38
chr12	109736008	A	T	Mirg	+	1	0	1	0	0	3	0	8
chr12	109736205	T	C	Mirg	+	33	0	18	0	0	58	0	53
chr12	109736241	A	G	Mirg	+	9	0	9	0	0	28	0	15
chr12	109736324	T	A	Mirg	+	27	0	15	0	0	60	0	63
chr12	109736346	G	A	Mirg	+	3	0	1	0	0	9	0	11
chr12	109736384	C	T	Mirg	+	16	0	9	0	0	23	0	29
chr12	109736555	C	T	Mirg	+	22	0	10	2	0	26	0	39
chr12	109736661	C	G	Mirg	+	22	0	9	0	0	27	0	50
chr12	109736693	C	T	Mirg	+	10	0	5	0	0	10	0	10
chr12	109736802	G	T	Mirg	+	11	0	6	0	0	14	0	28
chr12	109736872	C	T	Mirg	+	9	0	2	0	0	14	0	32
chr12	109736879	C	T	Mirg	+	1	0	NA	NA	0	1	NA	NA
chr12	109736925	A	G	Mirg	+	NA	NA	NA	NA	0	12	0	18
chr12	109737024	C	A	Mirg	+	20	0	8	0	0	38	0	52
chr12	109737079	G	A	Mirg	+	5	0	1	0	0	10	0	16
chr12	109737116	G	A	Mirg	+	7	0	5	0	0	9	0	14
chr12	109737119	G	A	Mirg	+	NA	NA	NA	NA	NA	NA	0	1
chr12	109737172	A	T	Mirg	+	9	0	3	0	0	11	0	12
chr12	109737180	A	G	Mirg	+	NA	NA	NA	NA	0	2	0	5
chr12	109737187	C	T	Mirg	+	NA	NA	1	0	0	3	NA	NA
chr12	109737431	T	C	Mirg	+	20	0	11	0	0	31	0	34
chr12	109737632	G	A	Mirg	+	22	0	9	0	0	36	0	29
chr12	109737907	G	T	Mirg	+	30	2	26	1	0	69	1	46
chr12	109737982	T	C	Mirg	+	14	0	11	0	0	29	0	30
chr12	109737998	A	G	Mirg	+	5	0	1	0	0	9	0	15
chr12	109738067	C	T	Mirg	+	16	0	8	0	0	37	1	42
chr12	109738130	C	T	Mirg	+	21	0	17	0	0	37	0	44
chr12	109738135	G	A	Mirg	+	NA	NA	NA	NA	0	3	0	2
chr12	109738146	G	A	Mirg	+	3	0	4	0	0	6	0	9
chr12	109738210	T	C	Mirg	+	20	0	16	0	0	37	0	44
chr12	109738287	G	A	Mirg	+	6	0	5	0	0	15	0	19
chr12	109738604	T	G	Mirg	+	123	1	104	0	1	109	0	106
chr12	109738605	A	G	Mirg	+	NA	NA	NA	NA	0	1	0	1
chr12	109738759	G	A	Mirg	+	104	2	74	0	1	96	1	86
chr12	109738812	T	C	Mirg	+	57	1	27	0	2	48	0	62
chr12	109738820	T	A	Mirg	+	4	0	4	0	0	2	0	6
chr12	109738987	G	T	Mirg	+	110	0	49	0	0	94	0	87
chr12	109739054	A	T	Mirg	+	88	0	62	0	0	74	0	78
chr12	109739097	C	T	Mirg	+	1	0	1	0	0	7	0	4
chr12	109739948	A	G	Mirg	+	74	0	66	0	0	106	0	113
chr12	109739954	G	A	Mirg	+	2	0	5	0	0	6	0	6
chr12	109740088	G	C	Mirg	+	68	0	51	1	0	111	0	113
chr12	109740332	T	G	Mirg	+	82	1	53	1	0	114	0	102
chr12	109740488	A	G	Mirg	+	24	0	10	0	0	22	0	39
chr12	109740637	T	C	Mirg	+	40	0	23	0	0	36	0	51
chr12	109740691	C	T	Mirg	+	11	0	4	0	0	25	0	15
chr12	109740868	T	G	Mirg	+	20	0	3	0	0	39	0	34
chr12	109741145	T	C	Mirg	+	29	1	20	0	0	71	0	65
chr12	109741294	G	A	Mirg	+	43	0	27	0	0	73	0	72
chr12	109741588	G	A	Mirg	+	28	0	21	0	0	58	0	60
chr12	109742004	C	A	Mirg	+	6	0	8	0	0	6	0	9
chr12	109742175	G	C	Mirg	+	87	0	64	0	0	88	0	82
chr12	109742663	G	A	Mirg	+	10	0	3	0	0	19	0	28
chr12	109742944	T	G	Mirg	+	22	0	20	0	0	26	0	30
chr12	109743038	T	C	Mirg	+	23	0	19	0	0	30	0	30
chr12	109743065	G	A	Mirg	+	8	0	8	0	0	9	0	6
chr12	109743618	A	G	Mirg	+	50	0	20	0	0	43	0	42
chr12	109743629	T	A	Mirg	+	4	0	3	0	0	14	0	9
chr12	109744017	G	A	Mirg	+	5	0	3	0	0	8	1	1
chr12	109744188	T	C	Mirg	+	3	0	7	0	0	4	0	5
chr12	109744193	T	C	Mirg	+	NA	NA	NA	NA	0	1	NA	NA
chr12	109744386	G	A	Mirg	+	6	0	6	0	0	4	0	4
chr12	109744735	T	C	Mirg	+	3	0	3	0	0	1	NA	NA
chr12	109744943	T	C	Mirg	+	5	0	NA	NA	0	2	0	1
chr12	109745003	C	T	Mirg	+	7	0	3	0	NA	NA	0	1
chr12	109745190	C	T	Mirg	+	9	0	2	0	0	1	0	1
chr12	109745257	A	G	Mirg	+	3	0	1	0	0	1	0	1
chr12	109745380	T	C	Mirg	+	3	0	3	0	0	1	0	3
chr12	109745404	C	G	Mirg	+	1	0	1	0	NA	NA	0	1
chr12	109745431	C	G	Mirg	+	NA	NA	1	0	0	1	NA	NA
chr12	109745468	G	A	Mirg	+	NA	NA	2	0	0	1	NA	NA
chr12	109745724	C	G	Mirg	+	3	0	2	0	0	3	0	3
chr12	109745765	A	G	Mirg	+	1	0	1	0	0	1	NA	NA
chr12	109745795	G	A	Mirg	+	2	0	NA	NA	0	1	0	2
chr12	109746010	G	A	Mirg	+	6	0	2	2	0	4	0	9
chr12	109746236	G	A	Mirg	+	4	0	3	0	0	6	0	3
chr12	109746378	C	T	Mirg	+	3	0	1	0	0	3	0	2
chr12	109746436	C	A	Mirg	+	2	0	3	0	0	3	0	2
chr12	109746971	G	A	Mirg	+	9	0	2	0	0	4	0	8
chr12	109747073	C	G	Mirg	+	4	0	7	0	0	4	0	9
chr12	109747166	T	A	Mirg	+	4	0	5	0	0	4	0	2
chr12	109747564	C	T	Mirg	+	5	0	16	0	0	12	0	7
chr12	109747685	G	A	Mirg	+	8	0	7	0	0	7	0	5
chr12	109747821	A	G	Mirg	+	8	0	2	0	0	4	0	1
chr12	109747968	G	A	Mirg	+	6	0	2	0	0	10	0	4
chr12	109748097	G	A	Mirg	+	2	0	1	0	0	6	0	4
chr12	109748184	T	A	Mirg	+	13	0	17	0	0	24	0	20
chr12	109748191	C	T	Mirg	+	1	0	NA	NA	0	1	0	2
chr12	109748324	G	A	Mirg	+	1	0	1	0	0	1	0	2
chr12	109748913	T	G	Mirg	+	NA	NA	2	1	0	1	0	4
chr12	109749013	G	A	Mirg	+	NA	NA	NA	NA	0	2	0	2
chr12	109749054	G	A	Mirg	+	NA	NA	0	1	NA	NA	0	1
chr12	109749120	T	C	Mirg	+	12	0	8	4	0	16	0	16
chr12	109749142	A	G	Mirg	+	4	0	2	0	0	6	0	7
chr14	31260752	A	G	Dnah1	-	NA	NA	NA	NA	0	1	NA	NA
chr14	31262245	C	A	Dnah1	-	3	0	1	1	1	0	NA	NA
chr14	31262383	C	T	Dnah1	-	NA	NA	NA	NA	0	2	NA	NA
chr14	31262471	C	T	Dnah1	-	2	0	0	1	2	4	2	2
chr14	31263224	A	G	Dnah1	-	2	0	4	0	2	0	NA	NA
chr14	31266484	C	T	Dnah1	-	2	2	1	0	NA	NA	1	0
chr14	31267432	C	T	Dnah1	-	NA	NA	NA	NA	NA	NA	0	1
chr14	31267799	C	T	Dnah1	-	3	0	NA	NA	0	1	NA	NA
chr14	31268985	C	T	Dnah1	-	1	0	NA	NA	NA	NA	NA	NA
chr14	31290947	T	C	Dnah1	-	NA	NA	NA	NA	0	1	NA	NA
chr14	31291072	G	C	Dnah1	-	NA	NA	NA	NA	0	1	NA	NA
chr14	31294142	A	G	Dnah1	-	NA	NA	NA	NA	0	1	NA	NA
chr14	31294224	G	A	Dnah1	-	NA	NA	NA	NA	0	1	NA	NA
chr14	31308711	C	T	Dnah1	-	NA	NA	NA	NA	0	1	NA	NA
chr14	31308909	A	G	Dnah1	-	NA	NA	NA	NA	0	3	NA	NA
chr14	31311639	C	T	Dnah1	-	0	1	NA	NA	1	0	NA	NA
chr14	31311739	C	G	Dnah1	-	NA	NA	NA	NA	0	1	0	1
chr14	31311920	T	C	Dnah1	-	NA	NA	NA	NA	0	1	NA	NA
chr14	31312618	A	C	Dnah1	-	NA	NA	NA	NA	NA	NA	0	2
chr14	31313490	C	T	Dnah1	-	NA	NA	NA	NA	NA	NA	1	0
chr14	31314079	C	T	Dnah1	-	NA	NA	NA	NA	NA	NA	0	1
chr14	31314107	A	G	Dnah1	-	NA	NA	NA	NA	NA	NA	0	1
chr14	31315215	A	G	Dnah1	-	NA	NA	NA	NA	NA	NA	0	1
chr14	31316250	A	G	Dnah1	-	NA	NA	0	1	NA	NA	NA	NA
chr14	31316411	A	G	Dnah1	-	NA	NA	1	0	NA	NA	NA	NA
chr14	31317050	T	A	Dnah1	-	NA	NA	NA	NA	NA	NA	0	1
chr14	31317104	A	G	Dnah1	-	NA	NA	NA	NA	NA	NA	0	1
chr14	31317629	G	A	Dnah1	-	NA	NA	0	1	NA	NA	NA	NA
chr14	31317829	C	G	Dnah1	-	NA	NA	0	1	NA	NA	NA	NA
chr14	31317959	G	A	Dnah1	-	NA	NA	1	0	NA	NA	NA	NA
chr14	31318062	G	T	Dnah1	-	NA	NA	NA	NA	0	1	1	0
chr14	31318099	A	C	Dnah1	-	NA	NA	NA	NA	0	1	NA	NA
chr14	31318132	T	G	Dnah1	-	NA	NA	1	0	NA	NA	NA	NA
chr14	31318157	C	T	Dnah1	-	1	0	NA	NA	NA	NA	NA	NA
chr14	31318235	G	A	Dnah1	-	1	0	NA	NA	NA	NA	NA	NA
chr14	31318472	T	C	Dnah1	-	NA	NA	NA	NA	1	0	NA	NA
chr14	31318600	C	T	Dnah1	-	NA	NA	NA	NA	1	0	NA	NA
chr14	31318740	T	C	Dnah1	-	1	0	NA	NA	0	2	NA	NA
chr14	31318771	T	C	Dnah1	-	1	0	NA	NA	NA	NA	NA	NA
chr14	31318895	T	C	Dnah1	-	0	1	NA	NA	NA	NA	NA	NA
chr14	31318965	A	G	Dnah1	-	NA	NA	NA	NA	1	0	0	1
chr14	31319013	C	T	Dnah1	-	NA	NA	NA	NA	0	1	0	1
chr14	31319516	A	G	Dnah1	-	0	1	NA	NA	NA	NA	NA	NA
chr14	31319543	G	A	Dnah1	-	0	1	NA	NA	NA	NA	NA	NA
chr14	31321247	C	T	Dnah1	-	NA	NA	NA	NA	0	1	NA	NA
chr14	31321357	G	A	Dnah1	-	NA	NA	NA	NA	0	1	NA	NA
chr14	31323338	A	G	Dnah1	-	NA	NA	2	0	NA	NA	NA	NA
chr15	72589652	C	T	Trappc9	-	2	6	3	4	1	3	6	5
chr15	72589922	C	T	Trappc9	-	10	4	7	2	8	7	4	9
chr15	72589963	G	A	Trappc9	-	0	1	2	0	3	1	1	2
chr15	72591257	C	T	Trappc9	-	NA	NA	0	1	NA	NA	NA	NA
chr15	72591307	G	C	Trappc9	-	NA	NA	NA	NA	0	1	NA	NA
chr15	72591400	T	C	Trappc9	-	NA	NA	0	1	NA	NA	NA	NA
chr15	72591986	G	A	Trappc9	-	0	1	NA	NA	NA	NA	NA	NA
chr15	72592122	T	C	Trappc9	-	0	1	NA	NA	0	1	NA	NA
chr15	72592189	T	C	Trappc9	-	NA	NA	NA	NA	0	1	NA	NA
chr15	72593338	A	G	Trappc9	-	NA	NA	NA	NA	0	1	NA	NA
chr15	72593451	A	G	Trappc9	-	NA	NA	NA	NA	0	1	NA	NA
chr15	72593568	A	G	Trappc9	-	NA	NA	1	0	NA	NA	NA	NA
chr15	72593832	G	A	Trappc9	-	NA	NA	1	0	NA	NA	NA	NA
chr15	72594565	A	C	Trappc9	-	NA	NA	NA	NA	0	1	NA	NA
chr15	72595600	C	T	Trappc9	-	NA	NA	NA	NA	NA	NA	0	1
chr15	72595800	G	T	Trappc9	-	NA	NA	NA	NA	NA	NA	0	1
chr15	72595895	C	T	Trappc9	-	NA	NA	NA	NA	NA	NA	0	1
chr15	72597163	G	C	Trappc9	-	0	1	NA	NA	NA	NA	NA	NA
chr15	72597457	A	G	Trappc9	-	1	0	NA	NA	NA	NA	NA	NA
chr15	72602382	A	C	Trappc9	-	1	0	NA	NA	NA	NA	NA	NA
chr15	72603155	T	C	Trappc9	-	NA	NA	NA	NA	NA	NA	0	1
chr15	72603236	T	C	Trappc9	-	NA	NA	NA	NA	NA	NA	0	1
chr15	72603277	A	G	Trappc9	-	NA	NA	NA	NA	NA	NA	0	1
chr15	72605523	A	T	Trappc9	-	1	0	NA	NA	NA	NA	NA	NA
chr15	72608478	C	T	Trappc9	-	NA	NA	1	0	NA	NA	NA	NA
chr15	72616619	G	A	Trappc9	-	NA	NA	NA	NA	NA	NA	1	0
chr15	72617613	A	C	Trappc9	-	NA	NA	1	0	0	1	NA	NA
chr15	72618476	A	G	Trappc9	-	NA	NA	NA	NA	0	1	NA	NA
chr15	72619000	G	A	Trappc9	-	0	1	NA	NA	NA	NA	NA	NA
chr15	72619098	A	C	Trappc9	-	0	1	NA	NA	NA	NA	NA	NA
chr15	72619513	G	A	Trappc9	-	NA	NA	NA	NA	NA	NA	1	0
chr15	72619622	T	C	Trappc9	-	NA	NA	NA	NA	NA	NA	1	0
chr15	72620642	T	G	Trappc9	-	NA	NA	NA	NA	NA	NA	0	2
chr15	72620973	A	C	Trappc9	-	NA	NA	NA	NA	NA	NA	1	0
chr15	72621039	G	A	Trappc9	-	0	1	NA	NA	NA	NA	1	0
chr15	72621231	G	A	Trappc9	-	0	1	NA	NA	NA	NA	NA	NA
chr15	72621451	T	A	Trappc9	-	NA	NA	NA	NA	NA	NA	1	0
chr15	72623676	A	G	Trappc9	-	NA	NA	NA	NA	NA	NA	0	1
chr15	72623947	G	A	Trappc9	-	NA	NA	NA	NA	NA	NA	0	1
chr15	72629556	G	A	Trappc9	-	NA	NA	NA	NA	0	1	NA	NA
chr15	72632859	T	A	Trappc9	-	NA	NA	NA	NA	1	0	NA	NA
chr15	72632932	T	C	Trappc9	-	NA	NA	NA	NA	1	0	NA	NA
chr15	72633167	C	T	Trappc9	-	NA	NA	NA	NA	0	1	0	1
chr15	72633262	A	G	Trappc9	-	NA	NA	NA	NA	0	1	NA	NA
chr15	72633940	A	C	Trappc9	-	NA	NA	2	0	NA	NA	NA	NA
chr15	72634987	C	T	Trappc9	-	NA	NA	NA	NA	0	1	NA	NA
chr15	72636501	T	C	Trappc9	-	NA	NA	NA	NA	1	0	NA	NA
chr15	72636574	T	C	Trappc9	-	NA	NA	NA	NA	1	0	NA	NA
chr15	72637105	G	C	Trappc9	-	NA	NA	NA	NA	1	0	NA	NA
chr15	72637188	A	C	Trappc9	-	NA	NA	NA	NA	1	0	NA	NA
chr15	72638037	G	A	Trappc9	-	NA	NA	1	0	0	1	NA	NA
chr15	72638715	G	T	Trappc9	-	NA	NA	0	2	NA	NA	NA	NA
chr15	72638871	C	T	Trappc9	-	NA	NA	NA	NA	2	0	NA	NA
chr15	72639028	C	A	Trappc9	-	NA	NA	2	0	NA	NA	NA	NA
chr15	72639417	A	G	Trappc9	-	NA	NA	NA	NA	0	1	NA	NA
chr15	72639443	A	G	Trappc9	-	NA	NA	NA	NA	0	2	NA	NA
chr15	72639578	G	A	Trappc9	-	NA	NA	NA	NA	0	1	NA	NA
chr15	72642970	C	T	Trappc9	-	NA	NA	0	1	1	0	0	1
chr15	72643045	C	A	Trappc9	-	1	0	0	2	NA	NA	NA	NA
chr15	72643156	A	G	Trappc9	-	1	0	NA	NA	NA	NA	NA	NA
chr15	72643536	A	G	Trappc9	-	NA	NA	NA	NA	1	0	NA	NA
chr15	72643618	A	G	Trappc9	-	NA	NA	NA	NA	1	0	NA	NA
chr15	72643961	G	A	Trappc9	-	0	1	NA	NA	NA	NA	NA	NA
chr15	72644070	G	A	Trappc9	-	0	1	NA	NA	NA	NA	NA	NA
chr15	72644543	C	A	Trappc9	-	1	0	NA	NA	NA	NA	NA	NA
chr15	72644654	T	C	Trappc9	-	1	0	NA	NA	NA	NA	NA	NA
chr15	72645035	C	T	Trappc9	-	NA	NA	0	2	NA	NA	NA	NA
chr15	72645210	C	T	Trappc9	-	1	0	NA	NA	NA	NA	1	0
chr15	72645255	A	G	Trappc9	-	NA	NA	NA	NA	NA	NA	1	0
chr15	72646368	G	A	Trappc9	-	NA	NA	NA	NA	NA	NA	0	1
chr15	72647652	A	G	Trappc9	-	NA	NA	1	0	NA	NA	0	1
chr15	72647888	G	A	Trappc9	-	NA	NA	NA	NA	1	0	NA	NA
chr15	72649368	A	G	Trappc9	-	NA	NA	0	1	NA	NA	NA	NA
chr15	72649412	G	A	Trappc9	-	NA	NA	0	1	NA	NA	NA	NA
chr15	72649832	G	A	Trappc9	-	NA	NA	NA	NA	NA	NA	1	0
chr15	72649894	C	T	Trappc9	-	NA	NA	1	0	NA	NA	NA	NA
chr15	72649954	A	G	Trappc9	-	NA	NA	1	0	NA	NA	NA	NA
chr15	72650090	A	T	Trappc9	-	NA	NA	NA	NA	0	1	NA	NA
chr15	72650122	G	A	Trappc9	-	NA	NA	NA	NA	0	1	NA	NA
chr15	72650262	T	C	Trappc9	-	NA	NA	NA	NA	NA	NA	0	1
chr15	72650294	C	T	Trappc9	-	NA	NA	NA	NA	NA	NA	0	1
chr15	72650492	C	T	Trappc9	-	NA	NA	0	1	NA	NA	NA	NA
chr15	72650576	A	T	Trappc9	-	NA	NA	0	1	NA	NA	NA	NA
chr15	72650836	A	G	Trappc9	-	NA	NA	NA	NA	0	1	NA	NA
chr15	72650850	C	T	Trappc9	-	NA	NA	NA	NA	NA	NA	1	0
chr15	72650995	A	C	Trappc9	-	NA	NA	1	0	NA	NA	1	0
chr15	72651053	A	G	Trappc9	-	NA	NA	1	0	NA	NA	NA	NA
chr15	72652475	C	A	Trappc9	-	NA	NA	NA	NA	NA	NA	1	0
chr15	72652897	G	A	Trappc9	-	NA	NA	0	1	0	1	NA	NA
chr15	72653848	C	T	Trappc9	-	NA	NA	1	0	NA	NA	NA	NA
chr15	72655616	C	T	Trappc9	-	2	0	NA	NA	1	0	NA	NA
chr15	72655704	C	T	Trappc9	-	0	1	NA	NA	NA	NA	NA	NA
chr15	72656657	G	A	Trappc9	-	NA	NA	NA	NA	NA	NA	1	0
chr15	72656971	T	C	Trappc9	-	NA	NA	NA	NA	1	2	NA	NA
chr15	72657413	T	A	Trappc9	-	NA	NA	1	0	2	0	NA	NA
chr15	72657551	T	C	Trappc9	-	NA	NA	NA	NA	1	0	NA	NA
chr15	72657595	C	T	Trappc9	-	NA	NA	1	0	NA	NA	NA	NA
chr15	72658387	A	G	Trappc9	-	NA	NA	NA	NA	0	1	NA	NA
chr15	72658914	A	G	Trappc9	-	NA	NA	NA	NA	NA	NA	1	0
chr15	72659390	A	C	Trappc9	-	NA	NA	1	0	NA	NA	NA	NA
chr15	72659678	C	T	Trappc9	-	NA	NA	1	0	NA	NA	NA	NA
chr15	72660887	G	A	Trappc9	-	NA	NA	NA	NA	0	1	NA	NA
chr15	72660985	T	C	Trappc9	-	NA	NA	NA	NA	1	0	NA	NA
chr15	72661261	A	G	Trappc9	-	NA	NA	2	0	NA	NA	NA	NA
chr15	72661943	T	C	Trappc9	-	1	0	NA	NA	NA	NA	NA	NA
chr15	72662448	T	G	Trappc9	-	NA	NA	1	0	0	1	NA	NA
chr15	72662874	A	C	Trappc9	-	NA	NA	3	0	NA	NA	NA	NA
chr15	72662949	G	A	Trappc9	-	NA	NA	1	0	NA	NA	NA	NA
chr15	72663272	A	G	Trappc9	-	0	1	NA	NA	NA	NA	NA	NA
chr15	72663862	G	A	Trappc9	-	NA	NA	0	2	NA	NA	NA	NA
chr15	72664469	C	T	Trappc9	-	NA	NA	0	1	1	0	NA	NA
chr15	72664598	A	G	Trappc9	-	NA	NA	NA	NA	3	0	NA	NA
chr15	72664730	T	C	Trappc9	-	NA	NA	NA	NA	1	0	NA	NA
chr15	72664805	C	T	Trappc9	-	NA	NA	NA	NA	1	0	0	1
chr15	72664815	C	T	Trappc9	-	NA	NA	NA	NA	NA	NA	0	1
chr15	72664938	A	G	Trappc9	-	NA	NA	NA	NA	1	0	NA	NA
chr15	72665039	T	G	Trappc9	-	NA	NA	NA	NA	1	0	NA	NA
chr15	72665111	G	A	Trappc9	-	NA	NA	NA	NA	1	0	NA	NA
chr15	72665161	C	T	Trappc9	-	NA	NA	1	0	NA	NA	NA	NA
chr15	72665445	A	G	Trappc9	-	NA	NA	NA	NA	1	0	NA	NA
chr15	72665648	C	T	Trappc9	-	NA	NA	1	0	2	0	NA	NA
chr15	72665973	T	C	Trappc9	-	0	1	NA	NA	NA	NA	NA	NA
chr15	72666157	G	A	Trappc9	-	0	1	NA	NA	NA	NA	NA	NA
chr15	72666953	T	C	Trappc9	-	NA	NA	NA	NA	0	1	NA	NA
chr15	72667792	C	T	Trappc9	-	0	1	NA	NA	1	0	NA	NA
chr15	72667938	T	C	Trappc9	-	0	1	NA	NA	NA	NA	NA	NA
chr15	72668286	A	G	Trappc9	-	NA	NA	NA	NA	1	1	NA	NA
chr15	72668677	T	C	Trappc9	-	NA	NA	NA	NA	NA	NA	1	0
chr15	72668815	G	C	Trappc9	-	0	1	1	2	NA	NA	1	0
chr15	72668861	A	G	Trappc9	-	NA	NA	0	1	1	0	NA	NA
chr15	72668918	C	T	Trappc9	-	0	1	1	1	NA	NA	NA	NA
chr15	72669451	G	A	Trappc9	-	NA	NA	NA	NA	NA	NA	0	1
chr15	72669486	C	T	Trappc9	-	NA	NA	0	1	NA	NA	NA	NA
chr15	72669577	G	T	Trappc9	-	NA	NA	0	1	NA	NA	0	1
chr15	72669881	A	G	Trappc9	-	NA	NA	NA	NA	1	0	NA	NA
chr15	72670026	C	T	Trappc9	-	NA	NA	NA	NA	1	0	NA	NA
chr15	72670052	C	T	Trappc9	-	NA	NA	1	0	NA	NA	NA	NA
chr15	72670198	T	A	Trappc9	-	NA	NA	1	0	NA	NA	NA	NA
chr15	72670300	G	A	Trappc9	-	0	1	NA	NA	NA	NA	NA	NA
chr15	72670403	G	C	Trappc9	-	0	1	NA	NA	NA	NA	NA	NA
chr15	72670937	G	A	Trappc9	-	NA	NA	0	1	NA	NA	NA	NA
chr15	72671019	G	A	Trappc9	-	NA	NA	0	1	NA	NA	NA	NA
chr15	72671519	A	G	Trappc9	-	0	1	NA	NA	NA	NA	NA	NA
chr15	72671991	T	C	Trappc9	-	NA	NA	1	0	NA	NA	NA	NA
chr15	72672418	T	A	Trappc9	-	NA	NA	0	1	NA	NA	NA	NA
chr15	72672541	C	T	Trappc9	-	NA	NA	0	2	NA	NA	NA	NA
chr15	72672790	A	C	Trappc9	-	NA	NA	0	1	NA	NA	NA	NA
chr15	72673765	A	T	Trappc9	-	1	0	NA	NA	NA	NA	NA	NA
chr15	72674180	A	G	Trappc9	-	NA	NA	NA	NA	NA	NA	1	0
chr15	72674294	G	A	Trappc9	-	NA	NA	NA	NA	NA	NA	1	0
chr15	72674421	C	T	Trappc9	-	NA	NA	0	1	1	0	NA	NA
chr15	72674540	T	C	Trappc9	-	NA	NA	0	1	NA	NA	1	0
chr15	72674796	A	G	Trappc9	-	NA	NA	NA	NA	NA	NA	0	1
chr15	72675101	T	C	Trappc9	-	NA	NA	0	1	NA	NA	NA	NA
chr15	72675195	G	A	Trappc9	-	NA	NA	0	1	NA	NA	NA	NA
chr15	72675375	A	G	Trappc9	-	NA	NA	1	0	NA	NA	NA	NA
chr15	72675391	G	T	Trappc9	-	NA	NA	1	0	NA	NA	NA	NA
chr15	72675467	C	T	Trappc9	-	NA	NA	1	0	NA	NA	NA	NA
chr15	72675604	C	T	Trappc9	-	2	0	NA	NA	NA	NA	NA	NA
chr15	72676179	A	G	Trappc9	-	NA	NA	NA	NA	0	1	NA	NA
chr15	72676587	G	T	Trappc9	-	NA	NA	1	0	0	1	NA	NA
chr15	72676691	C	T	Trappc9	-	NA	NA	NA	NA	0	1	NA	NA
chr15	72676745	C	T	Trappc9	-	NA	NA	0	1	NA	NA	NA	NA
chr15	72676790	C	G	Trappc9	-	0	1	NA	NA	NA	NA	NA	NA
chr15	72677823	C	T	Trappc9	-	NA	NA	1	0	NA	NA	1	0
chr15	72677947	T	G	Trappc9	-	0	1	NA	NA	NA	NA	NA	NA
chr15	72678487	A	G	Trappc9	-	NA	NA	1	0	NA	NA	NA	NA
chr15	72679439	C	G	Trappc9	-	NA	NA	NA	NA	NA	NA	0	1
chr15	72679636	T	G	Trappc9	-	NA	NA	NA	NA	NA	NA	0	1
chr15	72680060	C	T	Trappc9	-	NA	NA	1	0	NA	NA	NA	NA
chr15	72680085	G	A	Trappc9	-	NA	NA	1	0	NA	NA	NA	NA
chr15	72680432	G	A	Trappc9	-	0	1	NA	NA	NA	NA	NA	NA
chr15	72680590	C	T	Trappc9	-	1	0	1	0	NA	NA	NA	NA
chr15	72680797	C	T	Trappc9	-	NA	NA	1	0	1	0	NA	NA
chr15	72680841	A	G	Trappc9	-	NA	NA	0	2	2	0	NA	NA
chr15	72681101	C	T	Trappc9	-	1	0	NA	NA	NA	NA	NA	NA
chr15	72681413	A	C	Trappc9	-	NA	NA	1	0	NA	NA	NA	NA
chr15	72681634	C	T	Trappc9	-	NA	NA	0	1	NA	NA	0	1
chr15	72681727	T	C	Trappc9	-	NA	NA	0	1	NA	NA	1	1
chr15	72681860	G	T	Trappc9	-	NA	NA	0	1	NA	NA	NA	NA
chr15	72681927	T	C	Trappc9	-	NA	NA	0	1	NA	NA	NA	NA
chr15	72681994	G	T	Trappc9	-	NA	NA	1	0	NA	NA	NA	NA
chr15	72682110	T	C	Trappc9	-	2	0	1	0	NA	NA	NA	NA
chr15	72682443	C	T	Trappc9	-	NA	NA	NA	NA	NA	NA	0	1
chr15	72682553	C	A	Trappc9	-	NA	NA	0	1	NA	NA	0	1
chr15	72682987	A	G	Trappc9	-	NA	NA	NA	NA	NA	NA	0	1
chr15	72683187	G	T	Trappc9	-	NA	NA	1	0	NA	NA	0	1
chr15	72683422	G	C	Trappc9	-	NA	NA	NA	NA	0	1	0	1
chr15	72683509	C	T	Trappc9	-	NA	NA	NA	NA	NA	NA	0	1
chr15	72683737	T	A	Trappc9	-	1	0	NA	NA	NA	NA	NA	NA
chr15	72684083	C	T	Trappc9	-	NA	NA	NA	NA	NA	NA	1	0
chr15	72684155	C	A	Trappc9	-	NA	NA	3	0	NA	NA	NA	NA
chr15	72684358	C	T	Trappc9	-	NA	NA	1	2	1	0	NA	NA
chr15	72684559	T	C	Trappc9	-	NA	NA	1	0	2	2	NA	NA
chr15	72684743	C	G	Trappc9	-	NA	NA	0	1	0	1	NA	NA
chr15	72684849	G	A	Trappc9	-	NA	NA	1	0	NA	NA	NA	NA
chr15	72685045	A	G	Trappc9	-	NA	NA	0	1	NA	NA	NA	NA
chr15	72685347	T	C	Trappc9	-	2	8	12	13	4	6	10	8
chr15	72685467	C	G	Trappc9	-	1	0	3	3	NA	NA	0	2
chr15	72685548	T	G	Trappc9	-	1	0	1	1	NA	NA	0	2
chr15	72685721	A	C	Trappc9	-	1	2	0	1	0	1	NA	NA
chr15	72685771	C	T	Trappc9	-	1	0	NA	NA	0	1	NA	NA
chr15	72685798	C	T	Trappc9	-	NA	NA	NA	NA	1	0	NA	NA
chr15	72685857	A	T	Trappc9	-	NA	NA	0	1	1	0	NA	NA
chr15	72685882	T	C	Trappc9	-	NA	NA	NA	NA	1	0	0	1
chr15	72685936	G	A	Trappc9	-	0	2	NA	NA	NA	NA	NA	NA
chr15	72686103	A	C	Trappc9	-	NA	NA	0	2	NA	NA	1	0
chr15	72686241	T	A	Trappc9	-	3	0	NA	NA	NA	NA	2	0
chr15	72686254	C	T	Trappc9	-	NA	NA	1	0	NA	NA	1	0
chr15	72686287	T	G	Trappc9	-	0	1	1	1	NA	NA	NA	NA
chr15	72686436	A	G	Trappc9	-	NA	NA	NA	NA	0	1	NA	NA
chr15	72686684	T	C	Trappc9	-	0	1	1	2	2	4	NA	NA
chr15	72686762	G	T	Trappc9	-	0	1	1	0	2	1	NA	NA
chr15	72686802	T	C	Trappc9	-	NA	NA	0	3	1	3	NA	NA
chr15	72686852	A	G	Trappc9	-	NA	NA	NA	NA	1	0	0	1
chr15	72687036	G	C	Trappc9	-	1	0	2	4	1	1	NA	NA
chr15	72687066	C	T	Trappc9	-	NA	NA	0	1	NA	NA	NA	NA
chr15	72687205	A	G	Trappc9	-	1	0	NA	NA	0	3	NA	NA
chr15	72687328	A	G	Trappc9	-	2	0	NA	NA	0	2	NA	NA
chr15	72687599	C	T	Trappc9	-	2	0	NA	NA	NA	NA	0	2
chr15	72687751	A	G	Trappc9	-	1	1	1	0	NA	NA	NA	NA
chr15	72687902	T	C	Trappc9	-	0	1	0	1	NA	NA	NA	NA
chr15	72687947	A	C	Trappc9	-	NA	NA	0	1	NA	NA	NA	NA
chr15	72687991	G	A	Trappc9	-	NA	NA	1	0	NA	NA	NA	NA
chr15	72688341	G	A	Trappc9	-	2	1	0	2	0	2	1	1
chr15	72688384	T	C	Trappc9	-	1	0	NA	NA	NA	NA	NA	NA
chr15	72688421	T	C	Trappc9	-	NA	NA	NA	NA	1	0	1	0
chr15	72688619	G	A	Trappc9	-	3	0	0	1	1	0	NA	NA
chr15	72688788	T	G	Trappc9	-	1	0	NA	NA	1	0	0	1
chr15	72688832	A	T	Trappc9	-	1	2	NA	NA	1	0	NA	NA
chr15	72688845	A	G	Trappc9	-	0	1	NA	NA	NA	NA	NA	NA
chr15	72689006	G	A	Trappc9	-	0	2	NA	NA	5	0	0	1
chr15	72689015	C	T	Trappc9	-	0	1	NA	NA	NA	NA	NA	NA
chr15	72689109	C	T	Trappc9	-	0	2	NA	NA	NA	NA	NA	NA
chr15	72689213	G	A	Trappc9	-	NA	NA	2	0	NA	NA	1	0
chr15	72689301	C	T	Trappc9	-	0	1	1	0	1	1	2	1
chr15	72689367	A	G	Trappc9	-	1	0	NA	NA	0	1	2	1
chr15	72689883	T	C	Trappc9	-	NA	NA	0	4	NA	NA	1	0
chr15	72689918	C	T	Trappc9	-	NA	NA	0	1	NA	NA	NA	NA
chr15	72689978	G	A	Trappc9	-	0	1	0	1	1	0	NA	NA
chr15	72690019	C	G	Trappc9	-	NA	NA	0	1	1	0	NA	NA
chr15	72690293	G	A	Trappc9	-	NA	NA	NA	NA	1	1	NA	NA
chr15	72690422	C	A	Trappc9	-	0	1	NA	NA	0	2	1	0
chr15	72690481	G	T	Trappc9	-	0	1	0	2	NA	NA	1	0
chr15	72690592	T	C	Trappc9	-	0	2	0	3	NA	NA	1	0
chr15	72691181	A	G	Trappc9	-	1	0	NA	NA	NA	NA	NA	NA
chr15	72691241	C	T	Trappc9	-	NA	NA	0	2	NA	NA	NA	NA
chr15	72691348	A	G	Trappc9	-	0	2	0	2	NA	NA	NA	NA
chr15	72691421	C	T	Trappc9	-	1	1	NA	NA	0	1	0	1
chr15	72691729	G	A	Trappc9	-	NA	NA	0	1	0	1	0	3
chr15	72691748	T	C	Trappc9	-	0	1	NA	NA	NA	NA	NA	NA
chr15	72691901	A	T	Trappc9	-	NA	NA	0	2	1	2	1	1
chr15	72691980	A	C	Trappc9	-	NA	NA	NA	NA	0	1	0	1
chr15	72692009	G	A	Trappc9	-	NA	NA	NA	NA	NA	NA	1	0
chr15	72692242	G	A	Trappc9	-	0	1	0	2	NA	NA	0	2
chr15	72692331	T	C	Trappc9	-	0	1	0	2	0	2	0	1
chr15	72692575	C	T	Trappc9	-	NA	NA	3	1	NA	NA	1	2
chr15	72692688	C	T	Trappc9	-	NA	NA	2	0	0	3	NA	NA
chr15	72692767	A	G	Trappc9	-	1	1	NA	NA	0	4	0	1
chr15	72692822	C	A	Trappc9	-	1	1	0	1	0	2	1	0
chr15	72692848	T	C	Trappc9	-	NA	NA	NA	NA	1	0	NA	NA
chr15	72692965	C	T	Trappc9	-	1	0	2	1	2	2	2	0
chr15	72693254	A	G	Trappc9	-	1	0	1	3	NA	NA	1	0
chr15	72693333	T	G	Trappc9	-	0	1	1	1	NA	NA	NA	NA
chr15	72693443	A	G	Trappc9	-	2	1	3	0	1	0	NA	NA
chr15	72693573	T	C	Trappc9	-	13	7	9	19	7	15	13	14
chr15	72693944	T	C	Trappc9	-	NA	NA	0	1	NA	NA	NA	NA
chr15	72694500	G	A	Trappc9	-	NA	NA	0	1	NA	NA	NA	NA
chr15	72695034	G	A	Trappc9	-	NA	NA	1	0	NA	NA	NA	NA
chr15	72695293	T	C	Trappc9	-	NA	NA	NA	NA	NA	NA	0	2
chr15	72698151	C	T	Trappc9	-	NA	NA	0	1	NA	NA	NA	NA
chr15	72698936	C	T	Trappc9	-	NA	NA	NA	NA	1	0	0	1
chr15	72699024	G	A	Trappc9	-	NA	NA	NA	NA	1	0	NA	NA
chr15	72700396	A	C	Trappc9	-	NA	NA	0	1	NA	NA	NA	NA
chr15	72703057	A	T	Trappc9	-	NA	NA	NA	NA	1	0	NA	NA
chr15	72704500	T	A	Trappc9	-	NA	NA	NA	NA	1	0	NA	NA
chr15	72705312	G	A	Trappc9	-	NA	NA	NA	NA	NA	NA	0	1
chr15	72705395	A	G	Trappc9	-	NA	NA	NA	NA	NA	NA	0	1
chr15	72705443	C	T	Trappc9	-	1	0	NA	NA	NA	NA	NA	NA
chr15	72705737	C	G	Trappc9	-	NA	NA	NA	NA	0	1	NA	NA
chr15	72705792	C	T	Trappc9	-	NA	NA	NA	NA	1	0	NA	NA
chr15	72706127	G	A	Trappc9	-	NA	NA	NA	NA	0	1	NA	NA
chr15	72706479	T	G	Trappc9	-	1	0	NA	NA	0	1	NA	NA
chr15	72706490	T	C	Trappc9	-	NA	NA	1	0	NA	NA	NA	NA
chr15	72706657	G	A	Trappc9	-	1	0	NA	NA	NA	NA	NA	NA
chr15	72707711	A	C	Trappc9	-	NA	NA	NA	NA	0	1	NA	NA
chr15	72707855	A	G	Trappc9	-	NA	NA	NA	NA	0	1	NA	NA
chr15	72707873	A	G	Trappc9	-	NA	NA	NA	NA	0	1	NA	NA
chr15	72709223	A	C	Trappc9	-	NA	NA	1	0	1	0	NA	NA
chr15	72709307	C	T	Trappc9	-	NA	NA	1	0	1	0	NA	NA
chr15	72709575	C	T	Trappc9	-	2	0	NA	NA	NA	NA	NA	NA
chr15	72710053	C	T	Trappc9	-	NA	NA	1	0	NA	NA	NA	NA
chr15	72710154	C	T	Trappc9	-	NA	NA	1	0	NA	NA	NA	NA
chr15	72711337	G	C	Trappc9	-	NA	NA	1	0	NA	NA	NA	NA
chr15	72713033	G	A	Trappc9	-	NA	NA	NA	NA	1	0	NA	NA
chr15	72713056	G	A	Trappc9	-	NA	NA	NA	NA	1	0	NA	NA
chr15	72713141	G	A	Trappc9	-	0	1	NA	NA	1	0	NA	NA
chr15	72713154	A	G	Trappc9	-	0	1	NA	NA	NA	NA	NA	NA
chr15	72713175	G	A	Trappc9	-	NA	NA	NA	NA	1	0	NA	NA
chr15	72713341	A	G	Trappc9	-	NA	NA	1	0	NA	NA	NA	NA
chr15	72713492	A	C	Trappc9	-	NA	NA	1	0	NA	NA	NA	NA
chr15	72714180	A	C	Trappc9	-	NA	NA	NA	NA	NA	NA	0	1
chr15	72714760	A	G	Trappc9	-	0	1	NA	NA	NA	NA	NA	NA
chr15	72715708	C	T	Trappc9	-	NA	NA	NA	NA	NA	NA	1	0
chr15	72715794	A	G	Trappc9	-	NA	NA	NA	NA	NA	NA	2	0
chr15	72716323	A	G	Trappc9	-	NA	NA	0	1	1	0	NA	NA
chr15	72717546	G	T	Trappc9	-	NA	NA	0	1	NA	NA	NA	NA
chr15	72717965	A	G	Trappc9	-	NA	NA	NA	NA	0	2	NA	NA
chr15	72718511	G	C	Trappc9	-	NA	NA	NA	NA	1	0	NA	NA
chr15	72721521	C	G	Trappc9	-	NA	NA	3	0	1	0	NA	NA
chr15	72721615	G	A	Trappc9	-	NA	NA	1	0	NA	NA	NA	NA
chr15	72721808	C	T	Trappc9	-	1	0	NA	NA	NA	NA	NA	NA
chr15	72722143	G	T	Trappc9	-	3	0	NA	NA	NA	NA	NA	NA
chr15	72722245	A	G	Trappc9	-	NA	NA	NA	NA	0	1	1	0
chr15	72723045	A	C	Trappc9	-	NA	NA	NA	NA	1	0	NA	NA
chr15	72723808	G	A	Trappc9	-	NA	NA	NA	NA	1	0	NA	NA
chr15	72724008	G	A	Trappc9	-	NA	NA	NA	NA	1	0	NA	NA
chr15	72724960	A	G	Trappc9	-	NA	NA	NA	NA	NA	NA	0	1
chr15	72726561	C	T	Trappc9	-	NA	NA	0	1	NA	NA	NA	NA
chr15	72726655	T	C	Trappc9	-	NA	NA	0	1	NA	NA	NA	NA
chr15	72726816	A	C	Trappc9	-	NA	NA	NA	NA	1	0	NA	NA
chr15	72726868	G	A	Trappc9	-	NA	NA	0	1	NA	NA	0	1
chr15	72726978	T	G	Trappc9	-	NA	NA	0	1	1	0	NA	NA
chr15	72727055	G	A	Trappc9	-	NA	NA	NA	NA	NA	NA	0	1
chr15	72727399	G	C	Trappc9	-	0	2	NA	NA	NA	NA	NA	NA
chr15	72727711	C	T	Trappc9	-	NA	NA	NA	NA	0	1	NA	NA
chr15	72727820	C	T	Trappc9	-	NA	NA	NA	NA	1	1	NA	NA
chr15	72728136	A	G	Trappc9	-	1	0	NA	NA	NA	NA	NA	NA
chr15	72730274	C	A	Trappc9	-	1	1	NA	NA	NA	NA	NA	NA
chr15	72730368	T	A	Trappc9	-	1	0	NA	NA	NA	NA	1	1
chr15	72730549	T	A	Trappc9	-	NA	NA	NA	NA	NA	NA	0	1
chr15	72730612	T	C	Trappc9	-	NA	NA	NA	NA	NA	NA	0	1
chr15	72732014	C	T	Trappc9	-	NA	NA	NA	NA	0	1	NA	NA
chr15	72732261	A	G	Trappc9	-	NA	NA	NA	NA	0	1	0	1
chr15	72732486	T	C	Trappc9	-	NA	NA	1	2	NA	NA	NA	NA
chr15	72732535	C	T	Trappc9	-	NA	NA	1	0	NA	NA	NA	NA
chr15	72732644	T	C	Trappc9	-	0	1	NA	NA	NA	NA	NA	NA
chr15	72732772	G	A	Trappc9	-	0	1	NA	NA	0	1	NA	NA
chr15	72732863	G	C	Trappc9	-	NA	NA	NA	NA	0	1	NA	NA
chr15	72733951	C	A	Trappc9	-	NA	NA	NA	NA	1	0	NA	NA
chr15	72734235	G	A	Trappc9	-	NA	NA	NA	NA	0	1	NA	NA
chr15	72734922	G	A	Trappc9	-	NA	NA	NA	NA	0	1	NA	NA
chr15	72735129	A	T	Trappc9	-	NA	NA	NA	NA	1	0	NA	NA
chr15	72736008	A	G	Trappc9	-	1	0	NA	NA	NA	NA	0	1
chr15	72736221	A	G	Trappc9	-	NA	NA	NA	NA	NA	NA	0	1
chr15	72736310	T	C	Trappc9	-	NA	NA	0	1	NA	NA	NA	NA
chr15	72736466	A	T	Trappc9	-	NA	NA	0	1	NA	NA	NA	NA
chr15	72736822	T	C	Trappc9	-	12	8	8	15	14	9	10	17
chr15	72736934	G	A	Trappc9	-	0	1	NA	NA	NA	NA	NA	NA
chr15	72737463	C	T	Trappc9	-	1	0	NA	NA	NA	NA	NA	NA
chr15	72738221	G	A	Trappc9	-	NA	NA	NA	NA	NA	NA	0	1
chr15	72738319	A	G	Trappc9	-	NA	NA	NA	NA	NA	NA	0	1
chr15	72738915	C	A	Trappc9	-	NA	NA	NA	NA	NA	NA	1	0
chr15	72738930	C	T	Trappc9	-	NA	NA	NA	NA	NA	NA	1	0
chr15	72739873	C	A	Trappc9	-	NA	NA	NA	NA	2	0	NA	NA
chr15	72741954	C	T	Trappc9	-	NA	NA	0	2	NA	NA	NA	NA
chr15	72745029	C	T	Trappc9	-	NA	NA	NA	NA	NA	NA	0	1
chr15	72745793	T	C	Trappc9	-	NA	NA	NA	NA	NA	NA	0	1
chr15	72746837	A	T	Trappc9	-	NA	NA	NA	NA	NA	NA	1	0
chr15	72747265	G	A	Trappc9	-	NA	NA	NA	NA	NA	NA	1	0
chr15	72747705	C	T	Trappc9	-	NA	NA	NA	NA	0	1	NA	NA
chr15	72747857	T	C	Trappc9	-	NA	NA	NA	NA	0	1	NA	NA
chr15	72748010	A	G	Trappc9	-	NA	NA	1	0	NA	NA	NA	NA
chr15	72748624	G	A	Trappc9	-	NA	NA	NA	NA	0	1	NA	NA
chr15	72748764	C	A	Trappc9	-	NA	NA	NA	NA	2	0	1	0
chr15	72748828	T	C	Trappc9	-	NA	NA	NA	NA	0	1	NA	NA
chr15	72749224	A	C	Trappc9	-	NA	NA	NA	NA	1	0	NA	NA
chr15	72749400	G	T	Trappc9	-	NA	NA	NA	NA	NA	NA	0	1
chr15	72749553	T	A	Trappc9	-	NA	NA	NA	NA	NA	NA	0	1
chr15	72750992	C	T	Trappc9	-	NA	NA	NA	NA	0	1	NA	NA
chr15	72751103	G	A	Trappc9	-	NA	NA	NA	NA	0	1	NA	NA
chr15	72751211	C	T	Trappc9	-	0	1	NA	NA	NA	NA	NA	NA
chr15	72751378	A	G	Trappc9	-	NA	NA	2	0	NA	NA	NA	NA
chr15	72751482	C	T	Trappc9	-	0	1	NA	NA	NA	NA	NA	NA
chr15	72752601	T	C	Trappc9	-	NA	NA	NA	NA	0	1	NA	NA
chr15	72752627	T	C	Trappc9	-	NA	NA	NA	NA	0	1	NA	NA
chr15	72752707	C	A	Trappc9	-	NA	NA	1	0	NA	NA	NA	NA
chr15	72752767	A	G	Trappc9	-	NA	NA	NA	NA	1	0	NA	NA
chr15	72752986	G	A	Trappc9	-	NA	NA	NA	NA	1	0	NA	NA
chr15	72753275	C	T	Trappc9	-	0	1	NA	NA	NA	NA	NA	NA
chr15	72753321	G	A	Trappc9	-	1	0	NA	NA	0	1	NA	NA
chr15	72753439	A	C	Trappc9	-	NA	NA	NA	NA	0	2	NA	NA
chr15	72753492	A	G	Trappc9	-	NA	NA	NA	NA	0	1	NA	NA
chr15	72753654	G	C	Trappc9	-	NA	NA	1	0	NA	NA	NA	NA
chr15	72753679	G	T	Trappc9	-	NA	NA	1	0	NA	NA	NA	NA
chr15	72754680	C	T	Trappc9	-	NA	NA	NA	NA	0	1	NA	NA
chr15	72754913	C	T	Trappc9	-	NA	NA	NA	NA	NA	NA	0	1
chr15	72755254	G	T	Trappc9	-	NA	NA	0	1	NA	NA	NA	NA
chr15	72755571	A	G	Trappc9	-	NA	NA	NA	NA	NA	NA	2	0
chr15	72755646	G	T	Trappc9	-	NA	NA	NA	NA	NA	NA	1	0
chr15	72756086	A	G	Trappc9	-	NA	NA	NA	NA	NA	NA	1	0
chr15	72756503	C	T	Trappc9	-	NA	NA	NA	NA	1	0	1	0
chr15	72756675	A	G	Trappc9	-	NA	NA	NA	NA	NA	NA	1	0
chr15	72756741	T	C	Trappc9	-	NA	NA	NA	NA	1	0	0	1
chr15	72756979	A	T	Trappc9	-	NA	NA	NA	NA	NA	NA	0	1
chr15	72757263	C	G	Trappc9	-	8	7	9	14	10	13	5	10
chr15	72763234	T	C	Trappc9	-	NA	NA	NA	NA	0	1	NA	NA
chr15	72763376	A	G	Trappc9	-	NA	NA	0	1	0	1	NA	NA
chr15	72764603	A	G	Trappc9	-	0	1	NA	NA	NA	NA	NA	NA
chr15	72765559	G	A	Trappc9	-	NA	NA	NA	NA	0	1	NA	NA
chr15	72765932	G	A	Trappc9	-	NA	NA	NA	NA	NA	NA	1	0
chr15	72766023	T	A	Trappc9	-	NA	NA	NA	NA	NA	NA	1	0
chr15	72766453	C	T	Trappc9	-	NA	NA	0	1	NA	NA	NA	NA
chr15	72766495	C	A	Trappc9	-	NA	NA	0	1	NA	NA	NA	NA
chr15	72766860	A	G	Trappc9	-	NA	NA	NA	NA	0	1	NA	NA
chr15	72768884	T	C	Trappc9	-	NA	NA	NA	NA	NA	NA	0	1
chr15	72768920	G	T	Trappc9	-	NA	NA	NA	NA	NA	NA	0	1
chr15	72768968	T	G	Trappc9	-	NA	NA	NA	NA	NA	NA	0	1
chr15	72769064	A	G	Trappc9	-	NA	NA	NA	NA	NA	NA	0	1
chr15	72770174	C	T	Trappc9	-	NA	NA	0	1	NA	NA	NA	NA
chr15	72770244	T	C	Trappc9	-	NA	NA	0	1	0	1	NA	NA
chr15	72771114	G	A	Trappc9	-	NA	NA	0	1	NA	NA	NA	NA
chr15	72771716	G	T	Trappc9	-	NA	NA	0	2	NA	NA	NA	NA
chr15	72771857	A	G	Trappc9	-	NA	NA	0	1	NA	NA	NA	NA
chr15	72772118	T	C	Trappc9	-	NA	NA	NA	NA	1	0	NA	NA
chr15	72773218	C	G	Trappc9	-	NA	NA	NA	NA	1	0	NA	NA
chr15	72774512	G	A	Trappc9	-	NA	NA	NA	NA	NA	NA	2	0
chr15	72774893	G	A	Trappc9	-	NA	NA	1	0	NA	NA	NA	NA
chr15	72776889	C	G	Trappc9	-	NA	NA	0	1	NA	NA	NA	NA
chr15	72777240	A	G	Trappc9	-	0	1	NA	NA	NA	NA	NA	NA
chr15	72777496	A	C	Trappc9	-	0	1	NA	NA	NA	NA	NA	NA
chr15	72777624	C	T	Trappc9	-	NA	NA	NA	NA	1	0	NA	NA
chr15	72777861	G	A	Trappc9	-	NA	NA	NA	NA	NA	NA	0	1
chr15	72778627	T	G	Trappc9	-	NA	NA	NA	NA	1	0	NA	NA
chr15	72778648	T	C	Trappc9	-	NA	NA	NA	NA	0	1	NA	NA
chr15	72778736	G	C	Trappc9	-	NA	NA	NA	NA	0	1	NA	NA
chr15	72778832	C	T	Trappc9	-	0	1	NA	NA	1	0	NA	NA
chr15	72780463	A	G	Trappc9	-	NA	NA	1	0	NA	NA	NA	NA
chr15	72780612	T	C	Trappc9	-	NA	NA	NA	NA	2	0	NA	NA
chr15	72782593	T	C	Trappc9	-	NA	NA	0	1	NA	NA	NA	NA
chr15	72784775	C	T	Trappc9	-	NA	NA	1	0	NA	NA	NA	NA
chr15	72784876	G	A	Trappc9	-	NA	NA	1	0	NA	NA	NA	NA
chr15	72784937	T	C	Trappc9	-	NA	NA	NA	NA	NA	NA	0	1
chr15	72785003	A	G	Trappc9	-	NA	NA	NA	NA	NA	NA	0	1
chr15	72785615	T	A	Trappc9	-	1	0	NA	NA	NA	NA	NA	NA
chr15	72785875	G	A	Trappc9	-	NA	NA	NA	NA	0	1	0	1
chr15	72786550	A	G	Trappc9	-	NA	NA	NA	NA	1	0	NA	NA
chr15	72786605	T	C	Trappc9	-	NA	NA	NA	NA	1	0	NA	NA
chr15	72792893	C	A	Trappc9	-	NA	NA	0	1	NA	NA	NA	NA
chr15	72793751	T	C	Trappc9	-	NA	NA	1	0	NA	NA	NA	NA
chr15	72794391	T	C	Trappc9	-	NA	NA	1	2	NA	NA	NA	NA
chr15	72794482	T	A	Trappc9	-	NA	NA	1	1	NA	NA	NA	NA
chr15	72794577	G	T	Trappc9	-	NA	NA	1	0	NA	NA	NA	NA
chr15	72794632	A	G	Trappc9	-	NA	NA	1	0	NA	NA	NA	NA
chr15	72794862	C	G	Trappc9	-	0	1	NA	NA	NA	NA	NA	NA
chr15	72794956	C	T	Trappc9	-	0	1	NA	NA	1	0	NA	NA
chr15	72795513	G	A	Trappc9	-	NA	NA	1	0	NA	NA	NA	NA
chr15	72795905	T	C	Trappc9	-	NA	NA	0	2	NA	NA	1	0
chr15	72796185	C	T	Trappc9	-	NA	NA	NA	NA	NA	NA	1	0
chr15	72797404	C	A	Trappc9	-	NA	NA	NA	NA	0	1	NA	NA
chr15	72797671	C	T	Trappc9	-	NA	NA	0	1	NA	NA	NA	NA
chr15	72798284	T	G	Trappc9	-	NA	NA	NA	NA	NA	NA	2	1
chr15	72798509	C	T	Trappc9	-	NA	NA	1	1	1	0	1	0
chr15	72798771	C	T	Trappc9	-	0	1	NA	NA	NA	NA	NA	NA
chr15	72798844	T	C	Trappc9	-	NA	NA	0	1	NA	NA	NA	NA
chr15	72798868	G	A	Trappc9	-	NA	NA	1	0	NA	NA	NA	NA
chr15	72798972	A	G	Trappc9	-	0	2	0	1	NA	NA	NA	NA
chr15	72799051	G	A	Trappc9	-	0	1	NA	NA	NA	NA	NA	NA
chr15	72799436	C	T	Trappc9	-	2	1	0	2	NA	NA	2	0
chr15	72799512	A	G	Trappc9	-	0	1	NA	NA	1	0	1	0
chr15	72799574	C	T	Trappc9	-	NA	NA	0	1	3	0	0	1
chr15	72799627	A	G	Trappc9	-	NA	NA	0	1	1	0	0	1
chr15	72799674	C	T	Trappc9	-	NA	NA	NA	NA	NA	NA	0	1
chr15	72799760	A	G	Trappc9	-	NA	NA	NA	NA	NA	NA	1	1
chr15	72799772	G	T	Trappc9	-	NA	NA	NA	NA	NA	NA	1	1
chr15	72799784	T	C	Trappc9	-	NA	NA	NA	NA	NA	NA	1	0
chr15	72799817	T	C	Trappc9	-	NA	NA	NA	NA	NA	NA	1	0
chr15	72799841	C	T	Trappc9	-	0	1	NA	NA	NA	NA	NA	NA
chr15	72799868	C	T	Trappc9	-	NA	NA	0	1	NA	NA	NA	NA
chr15	72799890	G	A	Trappc9	-	0	1	NA	NA	NA	NA	1	0
chr15	72799934	T	C	Trappc9	-	NA	NA	NA	NA	NA	NA	2	0
chr15	72800005	A	G	Trappc9	-	0	2	0	2	NA	NA	2	1
chr15	72800024	T	G	Trappc9	-	0	1	NA	NA	NA	NA	NA	NA
chr15	72800194	T	C	Trappc9	-	NA	NA	NA	NA	4	0	1	1
chr15	72800267	T	C	Trappc9	-	0	1	NA	NA	NA	NA	NA	NA
chr15	72800342	G	T	Trappc9	-	NA	NA	NA	NA	NA	NA	1	0
chr15	72800423	C	G	Trappc9	-	NA	NA	NA	NA	1	0	NA	NA
chr15	72800491	A	G	Trappc9	-	NA	NA	NA	NA	1	0	NA	NA
chr15	72800737	C	T	Trappc9	-	0	3	1	1	3	0	NA	NA
chr15	72801003	G	C	Trappc9	-	0	1	NA	NA	NA	NA	NA	NA
chr15	72801067	T	C	Trappc9	-	NA	NA	NA	NA	2	0	NA	NA
chr15	72801148	A	G	Trappc9	-	NA	NA	0	1	NA	NA	NA	NA
chr15	72801594	C	T	Trappc9	-	NA	NA	NA	NA	NA	NA	1	0
chr15	72801840	G	C	Trappc9	-	NA	NA	0	1	0	1	4	0
chr15	72801917	G	A	Trappc9	-	NA	NA	0	1	NA	NA	1	0
chr15	72801998	T	C	Trappc9	-	NA	NA	NA	NA	NA	NA	1	0
chr15	72802329	G	A	Trappc9	-	NA	NA	0	1	NA	NA	NA	NA
chr15	72802599	A	T	Trappc9	-	NA	NA	0	1	2	0	NA	NA
[truncated: 4,068 more rows]

## Sheet: ChIP_H3K4me3_SNPs
chr	SNP_pos	CAST	FVB	name	for_c1_CASTxFVB_CAST_reads	for_c1_CASTxFVB_FVB_reads	for_c2_CASTxFVB_CAST_reads	for_c2_CASTxFVB_FVB_reads	rev_c1_FVBxCAST_CAST_reads	rev_c1_FVBxCAST_FVB_reads	rev_c2_FVBxCAST_CAST_reads	rev_c2_FVBxCAST_FVB_reads
chr1	63198409	T	C	Zdbf2	0	2	NA	NA	1	0	NA	NA
chr1	63198468	C	T	Zdbf2	NA	NA	NA	NA	0	1	NA	NA
chr1	63198476	C	A	Zdbf2	0	1	NA	NA	NA	NA	NA	NA
chr1	63198816	T	C	Zdbf2	NA	NA	0	2	1	0	NA	NA
chr1	63199080	G	A	Zdbf2	NA	NA	NA	NA	1	0	NA	NA
chr1	63199156	T	C	Zdbf2	1	0	NA	NA	NA	NA	NA	NA
chr1	63199216	C	T	Zdbf2	0	1	1	0	NA	NA	NA	NA
chr1	63199281	A	G	Zdbf2	0	2	0	1	NA	NA	NA	NA
chr1	63199627	A	G	Zdbf2	NA	NA	1	2	NA	NA	NA	NA
chr1	63199658	A	T	Zdbf2	NA	NA	0	2	NA	NA	NA	NA
chr1	63199919	C	G	Zdbf2	NA	NA	0	2	NA	NA	NA	NA
chr1	63200199	T	C	Zdbf2	NA	NA	NA	NA	NA	NA	1	1
chr1	63200306	T	C	Zdbf2	NA	NA	NA	NA	NA	NA	2	0
chr1	63200708	G	C	Zdbf2	NA	NA	1	0	NA	NA	1	0
chr1	63200934	T	C	Zdbf2	NA	NA	0	1	NA	NA	NA	NA
chr1	63201511	T	C	Zdbf2	NA	NA	NA	NA	0	1	0	1
chr1	63201673	G	A	Zdbf2	NA	NA	0	2	NA	NA	NA	NA
chr1	63202074	G	A	Zdbf2	1	0	NA	NA	NA	NA	0	1
chr1	63202244	T	C	Zdbf2	0	1	0	2	1	1	NA	NA
chr1	63272315	C	T	Zdbf2	NA	NA	NA	NA	0	1	NA	NA
chr1	63272742	C	T	Zdbf2	0	3	1	5	NA	NA	2	0
chr1	63273838	G	A	Zdbf2	0	8	0	7	3	0	6	0
chr1	63274220	A	G	Zdbf2	3	73	1	42	51	0	34	1
chr1	63274316	C	T	Zdbf2	1	19	1	11	24	0	10	0
chr10	13088823	G	C	Plagl1	NA	NA	1	2	NA	NA	NA	NA
chr10	13089030	G	C	Plagl1	0	1	NA	NA	NA	NA	NA	NA
chr10	13089205	T	G	Plagl1	NA	NA	NA	NA	NA	NA	1	0
chr10	13089892	A	G	Plagl1	0	3	0	7	6	0	6	0
chr10	13090143	C	A	Plagl1	0	10	0	9	19	0	16	0
chr10	13090496	C	T	Plagl1	0	22	0	35	18	0	46	0
chr10	13091167	T	C	Plagl1	0	22	0	21	11	0	27	0
chr10	13091296	G	A	Plagl1	0	79	1	97	91	0	112	0
chr10	13092002	T	C	Plagl1	0	30	1	28	25	0	28	0
chr10	13092218	T	C	Plagl1	0	14	0	19	17	0	27	0
chr10	13092219	C	T	Plagl1	0	3	NA	NA	NA	NA	NA	NA
chr10	13092260	C	T	Plagl1	0	14	0	13	8	0	21	0
chr10	13092289	G	A	Plagl1	1	14	0	10	12	0	16	0
chr10	13092441	G	T	Plagl1	0	34	0	33	22	0	32	0
chr10	13092750	G	A	Plagl1	0	5	0	9	9	0	10	0
chr11	12026209	T	C	Grb10	0	1	0	1	1	0	4	0
chr11	12026277	G	A	Grb10	0	2	NA	NA	NA	NA	4	0
chr11	12026745	C	T	Grb10	NA	NA	NA	NA	0	1	NA	NA
chr11	12027667	C	T	Grb10	NA	NA	NA	NA	1	0	0	1
chr11	12028723	G	A	Grb10	1	0	NA	NA	0	2	NA	NA
chr11	12028766	A	G	Grb10	1	0	1	0	0	1	NA	NA
chr11	12029429	T	C	Grb10	1	0	NA	NA	0	1	0	1
chr11	12029853	T	A	Grb10	1	0	1	0	NA	NA	NA	NA
chr11	12029857	C	A	Grb10	1	0	NA	NA	NA	NA	NA	NA
chr11	12035481	A	G	Grb10	89	1	61	0	0	57	1	99
chr11	12036773	C	G	Grb10	7	0	4	0	1	1	0	2
chr11	12038306	A	G	Grb10	44	1	38	0	0	48	0	50
chr11	12038672	T	C	Grb10	30	1	36	1	0	42	0	59
chr11	22970360	T	G	Zrsr1	NA	NA	1	0	1	0	1	0
chr11	22970764	T	C	Zrsr1	0	1	NA	NA	NA	NA	NA	NA
chr11	22970927	T	G	Zrsr1	0	1	NA	NA	NA	NA	NA	NA
chr11	22971143	G	T	Zrsr1	NA	NA	0	1	NA	NA	NA	NA
chr11	22971673	G	A	Zrsr1	0	6	0	2	1	0	3	0
chr11	22971874	A	G	Zrsr1	0	8	1	10	7	0	12	0
chr11	22971895	T	C	Zrsr1	NA	NA	0	3	NA	NA	NA	NA
chr11	22971901	T	C	Zrsr1	NA	NA	0	1	NA	NA	NA	NA
chr11	22972089	A	G	Zrsr1	0	60	0	31	17	0	56	0
chr11	22972288	A	G	Zrsr1	0	25	0	33	14	0	33	1
chr11	22972443	G	C	Zrsr1	0	29	0	44	21	0	36	0
chr11	22972498	C	A	Zrsr1	0	18	0	12	11	0	16	1
chr11	22972654	T	C	Zrsr1	0	29	0	23	13	0	32	1
chr11	22972794	G	T	Zrsr1	0	37	2	34	18	0	34	0
chr12	109451919	A	G	Dlk1	NA	NA	0	1	NA	NA	0	1
chr12	109451940	G	T	Dlk1	0	1	NA	NA	NA	NA	NA	NA
chr12	109451998	C	T	Dlk1	NA	NA	NA	NA	NA	NA	0	1
chr12	109452086	T	G	Dlk1	NA	NA	1	0	NA	NA	NA	NA
chr12	109453667	A	C	Dlk1	NA	NA	2	1	1	0	3	2
chr12	109453891	G	A	Dlk1	1	1	0	5	1	0	8	0
chr12	109454480	C	G	Dlk1	0	2	0	2	0	1	10	1
chr12	109454607	A	G	Dlk1	0	3	0	5	4	0	15	1
chr12	109454710	G	A	Dlk1	0	2	0	5	1	0	6	0
chr12	109455007	C	T	Dlk1	0	1	0	1	2	0	3	0
chr12	109455080	A	T	Dlk1	0	2	0	1	NA	NA	1	0
chr12	109455244	T	C	Dlk1	0	1	0	1	NA	NA	2	0
chr12	109539905	T	C	Meg3	1	0	NA	NA	NA	NA	0	1
chr12	109540641	T	C	Meg3	83	0	90	0	0	53	2	73
chr12	109541157	C	T	Meg3	40	0	29	0	0	14	0	49
chr12	109541531	A	G	Meg3	29	0	29	0	0	10	0	14
chr12	109541671	G	A	Meg3	42	0	44	0	0	43	0	44
chr12	109541811	T	C	Meg3	43	0	52	0	0	29	0	45
chr12	109541820	G	A	Meg3	2	0	10	0	0	4	0	4
chr12	109542992	C	T	Meg3	4	0	1	0	1	0	NA	NA
chr12	109543523	C	T	Meg3	2	0	2	0	NA	NA	0	1
chr12	109545040	G	A	Meg3	1	0	NA	NA	NA	NA	NA	NA
chr12	109546090	C	G	Meg3	NA	NA	NA	NA	NA	NA	0	1
chr12	109547229	A	T	Meg3	NA	NA	2	0	NA	NA	NA	NA
chr15	72808370	A	G	Peg13	0	13	0	18	13	0	22	0
chr15	72808453	A	G	Peg13	0	23	0	20	11	0	21	0
chr15	72808468	G	A	Peg13	0	5	0	15	2	0	4	0
chr15	72808630	C	T	Peg13	1	23	0	19	13	2	13	0
chr15	72808761	G	A	Peg13	0	26	0	18	17	0	29	0
chr15	72808950	A	G	Peg13	0	57	0	67	42	0	68	0
chr15	72809027	T	C	Peg13	0	48	0	53	36	0	41	0
chr15	72809161	C	T	Peg13	0	9	0	11	2	0	10	1
chr15	72809198	A	G	Peg13	0	15	0	8	1	0	8	0
chr15	72809210	C	T	Peg13	0	2	0	1	2	0	1	0
chr15	72809287	A	G	Peg13	0	62	0	57	44	0	74	0
chr15	72809357	G	A	Peg13	0	50	0	46	18	0	28	0
chr15	72809393	G	A	Peg13	0	46	1	30	39	1	81	0
chr15	72809471	G	A	Peg13	0	18	1	28	13	0	36	0
chr15	72809619	G	A	Peg13	0	50	1	35	24	0	51	0
chr15	72809627	A	G	Peg13	0	6	0	7	1	0	6	0
chr15	72809785	A	G	Peg13	0	41	0	46	27	0	43	0
chr15	72809828	G	A	Peg13	0	26	0	30	28	0	43	0
chr15	72809926	A	G	Peg13	0	32	0	35	19	0	47	0
chr15	72810158	C	A	Peg13	0	32	0	40	28	0	53	0
chr15	72810182	T	C	Peg13	0	7	0	5	8	0	10	0
chr15	72810219	C	T	Peg13	0	41	0	38	13	0	25	0
chr15	72810439	G	A	Peg13	0	34	0	26	11	0	30	1
chr15	72810490	G	A	Peg13	0	25	0	14	11	1	19	0
chr15	72810636	A	G	Peg13	0	17	0	36	24	0	36	1
chr15	72810716	C	T	Peg13	0	25	0	20	15	0	24	0
chr15	72810719	A	G	Peg13	NA	NA	0	1	NA	NA	2	0
chr15	72810843	T	C	Peg13	0	35	0	40	29	0	33	0
chr15	72811118	T	C	Peg13	1	15	0	14	20	0	9	0
chr15	72811172	G	A	Peg13	0	15	0	16	22	0	12	0
chr15	72811194	T	C	Peg13	0	8	0	4	9	0	3	0
chr15	72811520	G	A	Peg13	0	5	0	3	2	0	1	0
chr15	72811891	G	C	Peg13	NA	NA	NA	NA	1	0	NA	NA
chr15	72811934	T	C	Peg13	NA	NA	1	0	1	0	NA	NA
chr15	72812182	A	G	Peg13	NA	NA	NA	NA	NA	NA	1	0
chr15	97054048	C	T	Slc38a4	0	50	0	36	72	0	35	1
chr15	97054174	A	G	Slc38a4	2	70	1	63	56	0	70	0
chr15	97054664	A	C	Slc38a4	0	1	0	1	3	0	13	0
chr15	97054709	A	C	Slc38a4	0	4	0	4	1	0	5	0
chr15	97054745	C	T	Slc38a4	0	5	0	12	2	0	8	0
chr15	97054749	C	A	Slc38a4	0	5	NA	NA	1	0	4	0
chr15	97054809	A	C	Slc38a4	0	15	0	12	9	0	40	1
chr15	97054859	A	C	Slc38a4	0	23	0	29	17	0	34	1
chr15	97054996	T	C	Slc38a4	0	47	0	38	6	0	20	0
chr15	97055369	T	A	Slc38a4	0	50	1	51	22	3	47	1
chr15	97055731	G	C	Slc38a4	1	51	0	48	26	0	66	1
chr15	97056323	C	T	Slc38a4	0	1	0	1	NA	NA	4	0
chr15	97056364	C	T	Slc38a4	NA	NA	NA	NA	0	2	1	0
chr15	97056428	G	T	Slc38a4	NA	NA	NA	NA	1	0	1	0
chr15	97056588	G	T	Slc38a4	NA	NA	NA	NA	1	0	NA	NA
chr15	97057373	A	G	Slc38a4	0	1	NA	NA	NA	NA	NA	NA
chr15	97057518	G	A	Slc38a4	NA	NA	0	1	NA	NA	NA	NA
chr15	97057586	C	T	Slc38a4	NA	NA	NA	NA	2	0	NA	NA
chr15	97057734	G	A	Slc38a4	NA	NA	NA	NA	NA	NA	1	0
chr17	12739757	A	G	Airn	0	2	1	0	NA	NA	3	0
chr17	12739764	T	A	Airn	NA	NA	1	0	NA	NA	1	0
chr17	12740883	A	G	Airn	0	4	1	6	5	0	8	0
chr17	12740986	T	A	Airn	1	7	0	3	16	0	7	0
chr17	12741160	C	T	Airn	0	28	0	23	31	2	13	0
chr17	12741842	A	G	Airn	NA	NA	NA	NA	NA	NA	2	0
chr17	12741945	A	G	Airn	0	1	NA	NA	NA	NA	2	0
chr17	12742054	G	C	Airn	NA	NA	NA	NA	NA	NA	1	0
chr17	12742092	G	A	Airn	0	6	0	4	8	0	20	0
chr17	12742373	T	C	Airn	0	17	0	25	16	0	50	0
chr17	12742474	A	G	Airn	0	31	2	21	15	0	60	0
chr17	12742579	G	A	Airn	0	35	0	38	24	0	50	0
chr17	12742728	A	T	Airn	0	27	1	47	41	0	85	0
chr17	12742870	A	T	Airn	0	55	1	46	62	0	96	0
chr17	12767712	C	T	Igf2r	44	0	28	1	0	25	0	48
chr17	12768044	A	G	Igf2r	51	0	38	0	0	39	0	40
chr17	12768159	A	G	Igf2r	49	0	51	0	0	66	1	77
chr17	12768386	T	C	Igf2r	123	0	102	2	0	136	1	118
chr17	12768427	G	A	Igf2r	86	1	71	0	0	80	0	82
chr17	12768447	T	C	Igf2r	28	1	27	0	0	27	0	30
chr17	12769826	A	G	Igf2r	5	0	7	0	0	6	0	13
chr17	12770043	C	T	Igf2r	10	0	16	1	0	3	0	10
chr17	12770154	T	C	Igf2r	7	0	14	0	0	3	0	17
chr17	12770336	G	A	Igf2r	3	0	8	0	0	11	0	3
chr17	12770455	A	G	Igf2r	2	0	NA	NA	0	1	0	1
chr17	12770486	A	G	Igf2r	NA	NA	2	0	NA	NA	NA	NA
chr17	12770525	C	G	Igf2r	NA	NA	1	0	NA	NA	NA	NA
chr17	12770714	T	C	Igf2r	NA	NA	1	1	NA	NA	NA	NA
chr17	12770837	C	T	Igf2r	NA	NA	0	1	1	0	NA	NA
chr17	12771046	A	G	Igf2r	NA	NA	1	0	NA	NA	NA	NA
chr18	12970499	C	A	Impact	NA	NA	NA	NA	NA	NA	1	0
chr18	12970850	A	G	Impact	NA	NA	0	2	1	0	NA	NA
chr18	12971563	A	G	Impact	0	2	0	5	1	0	2	0
chr18	12971848	T	A	Impact	0	6	0	6	3	0	4	0
chr18	12971850	A	T	Impact	0	1	0	2	NA	NA	NA	NA
chr18	12971870	G	A	Impact	0	6	0	4	4	0	5	0
chr18	12971989	C	T	Impact	0	13	0	8	3	0	15	1
chr18	12972050	T	C	Impact	0	8	0	7	10	0	8	0
chr18	12972412	A	T	Impact	0	86	0	65	23	0	48	1
chr18	12972497	C	T	Impact	0	72	0	54	63	0	59	0
chr18	12972628	G	A	Impact	0	20	0	14	72	1	35	0
chr18	12972845	C	T	Impact	1	36	0	44	14	0	46	0
chr18	12972953	A	T	Impact	1	63	1	45	28	0	71	0
chr18	12972965	G	A	Impact	0	28	0	11	6	0	27	0
chr18	12973080	A	C	Impact	0	37	0	31	16	0	59	1
chr18	12973392	G	A	Impact	NA	NA	NA	NA	NA	NA	3	0
chr18	12973576	A	T	Impact	0	23	0	31	13	1	41	0
chr18	12973843	T	C	Impact	0	4	0	1	1	0	7	0
chr18	12973934	G	A	Impact	0	9	0	6	1	0	3	0
chr18	12974117	C	A	Impact	NA	NA	0	1	NA	NA	NA	NA
chr18	12974186	G	T	Impact	0	1	0	1	NA	NA	1	0
chr2	152685278	T	C	Mcts2	0	2	NA	NA	NA	NA	1	0
chr2	152685584	A	C	Mcts2	NA	NA	0	2	NA	NA	NA	NA
chr2	152685886	A	G	Mcts2	NA	NA	NA	NA	NA	NA	0	1
chr2	152686261	C	G	Mcts2	0	1	0	4	1	0	1	0
chr2	152686302	A	G	Mcts2	1	1	0	1	NA	NA	2	0
chr2	152686366	C	T	Mcts2	0	1	0	1	2	0	3	1
chr2	152686417	A	G	Mcts2	0	4	0	1	2	0	NA	NA
chr2	152686445	A	G	Mcts2	0	5	0	1	1	0	1	0
chr2	152686485	C	T	Mcts2	0	5	0	2	4	0	2	2
chr2	152686530	C	A	Mcts2	0	1	0	3	5	0	9	0
chr2	152686575	A	G	Mcts2	0	5	0	10	10	0	7	0
chr2	152686656	T	C	Mcts2	0	13	0	8	15	0	10	0
chr2	152686680	G	A	Mcts2	NA	NA	1	4	9	0	9	0
chr2	152686835	C	T	Mcts2	NA	NA	NA	NA	1	0	1	0
chr2	152687953	C	T	Mcts2	0	22	0	21	32	0	21	0
chr2	152688066	T	C	Mcts2	1	7	0	7	14	0	13	0
chr2	152688097	G	A	Mcts2	0	4	0	6	9	0	6	0
chr2	152688132	A	C	Mcts2	0	5	0	11	13	0	9	1
chr2	152688205	T	C	Mcts2	1	13	2	7	11	0	11	0
chr2	152688229	G	A	Mcts2	0	5	0	2	2	0	4	1
chr2	152688258	T	C	Mcts2	0	4	0	6	6	0	9	0
chr2	152688427	G	A	Mcts2	0	1	0	4	2	0	2	0
chr2	152689008	T	C	Mcts2	NA	NA	0	2	NA	NA	1	0
chr2	152689118	T	C	Mcts2	NA	NA	0	1	2	0	NA	NA
chr2	152689127	C	G	Mcts2	NA	NA	0	1	NA	NA	NA	NA
chr2	174294083	G	A	Nespas	0	2	0	7	3	0	2	0
chr2	174294113	A	G	Nespas	NA	NA	0	3	3	0	1	0
chr2	174294330	T	C	Nespas	0	69	0	62	61	0	79	2
chr2	174294919	A	G	Nespas	1	172	0	134	136	0	171	1
chr2	174295570	G	T	Nespas	0	5	0	11	13	0	18	0
chr2	174295724	G	C	Nespas	0	35	0	27	25	1	69	0
chr2	174296384	A	G	Nespas	0	15	0	17	3	0	10	0
chr2	174296396	G	A	Nespas	NA	NA	0	2	1	0	2	0
chr2	174296941	T	C	Nespas	0	1	NA	NA	2	0	1	0
chr6	4745278	T	A	Sgce	0	21	1	12	31	0	15	1
chr6	4746359	A	G	Peg10	0	25	0	17	22	0	45	0
chr6	4746359	A	G	Sgce	0	25	0	17	22	0	45	0
chr6	4748295	A	C	Peg10	0	36	0	29	28	0	39	0
chr6	4748295	A	C	Sgce	0	36	0	29	28	0	39	0
chr6	4748384	C	T	Peg10	0	32	1	27	20	0	38	0
chr6	4748384	C	T	Sgce	0	32	1	27	20	0	38	0
chr6	4748641	A	G	Peg10	0	23	0	24	11	0	31	0
chr6	4748641	A	G	Sgce	0	23	0	24	11	0	31	0
chr6	4749299	C	T	Peg10	NA	NA	NA	NA	NA	NA	1	0
chr6	30731961	C	G	Mest	NA	NA	NA	NA	NA	NA	0	1
chr6	30732043	G	A	Mest	NA	NA	NA	NA	NA	NA	2	0
chr6	30732135	G	T	Mest	NA	NA	0	1	NA	NA	NA	NA
chr6	30732476	T	C	Mest	NA	NA	NA	NA	NA	NA	0	1
chr6	30734291	A	C	Mest	0	2	0	4	1	0	NA	NA
chr6	30734361	A	G	Mest	0	2	0	7	1	0	3	0
chr6	30734550	T	C	Mest	0	8	1	4	4	0	9	0
chr6	30734616	G	A	Mest	0	9	0	8	9	0	6	1
chr6	30736964	C	A	Mest	0	6	0	11	2	0	11	0
chr6	30737193	T	C	Mest	NA	NA	0	2	NA	NA	1	0
chr6	30737195	T	G	Mest	NA	NA	NA	NA	1	0	NA	NA
chr6	30737198	T	A	Mest	0	1	NA	NA	2	0	NA	NA
chr6	30737281	T	A	Mest	0	13	0	4	15	0	10	0
chr6	30737693	T	C	Mest	0	43	0	26	21	0	31	0
chr6	30737737	G	T	Mest	0	41	0	40	22	0	46	0
chr6	30738138	A	T	Mest	0	7	0	15	5	0	23	0
chr6	30738429	A	C	Mest	0	17	0	10	14	0	23	0
chr6	30738710	C	T	Mest	0	42	0	52	35	0	76	0
chr6	30739425	C	T	Mest	0	50	0	23	35	0	30	0
chr6	30739499	G	A	Mest	1	30	0	33	35	0	27	1
chr6	30739522	C	T	Mest	0	11	0	15	6	0	5	0
chr6	30739739	G	A	Mest	0	10	0	14	13	0	13	0
chr6	30739860	C	T	Mest	0	15	0	6	26	0	21	0
chr6	30739946	T	C	Mest	0	8	0	2	6	0	5	0
chr6	30740048	C	T	Mest	NA	NA	1	0	NA	NA	NA	NA
chr6	58906530	A	G	Nap1l5	0	18	0	21	6	0	17	0
chr6	58907387	C	T	Nap1l5	NA	NA	0	1	NA	NA	2	0
chr6	58907645	G	T	Nap1l5	0	2	NA	NA	1	0	NA	NA
chr6	58907728	G	A	Nap1l5	NA	NA	NA	NA	1	0	1	0
chr6	58907857	G	T	Nap1l5	NA	NA	NA	NA	NA	NA	1	0
chr6	58907942	A	G	Nap1l5	NA	NA	1	1	0	2	NA	NA
chr6	58908927	T	C	Nap1l5	NA	NA	NA	NA	1	0	NA	NA
chr7	6694647	C	T	Zim1	7	0	5	0	0	12	0	10
chr7	6694860	C	A	Zim1	10	0	5	0	1	5	0	10
chr7	6694975	G	A	Zim1	4	0	4	0	0	4	0	12
chr7	6695004	C	G	Zim1	6	0	5	0	0	7	0	5
chr7	6695311	T	C	Zim1	4	0	4	0	0	14	0	15
chr7	6695449	C	A	Zim1	5	0	8	0	0	22	0	11
chr7	6695485	G	A	Zim1	6	0	2	0	1	9	0	7
chr7	6695579	A	G	Zim1	16	0	14	1	0	17	0	19
chr7	6695606	T	A	Zim1	10	0	7	1	1	5	0	8
chr7	6695651	A	G	Zim1	15	0	12	0	0	19	0	19
chr7	6695689	A	T	Zim1	17	1	11	1	0	35	0	17
chr7	6695705	C	T	Zim1	6	0	NA	NA	0	1	0	2
chr7	6695999	A	C	Zim1	6	0	19	2	0	27	0	38
chr7	6696147	T	G	Zim1	48	9	40	2	2	48	1	54
chr7	6696157	G	T	Zim1	9	0	6	1	0	14	0	10
chr7	6696192	T	C	Zim1	23	9	13	6	8	25	12	32
chr7	6696556	T	A	Zim1	NA	NA	NA	NA	0	1	NA	NA
chr7	6697226	C	T	Zim1	NA	NA	NA	NA	0	3	NA	NA
chr7	6697388	C	G	Zim1	NA	NA	NA	NA	1	0	0	1
chr7	6728430	T	C	Peg3	0	2	0	1	1	0	3	0
chr7	6728646	G	A	Peg3	0	4	0	2	2	0	7	0
chr7	6728646	G	A	Usp29	0	4	0	2	2	0	7	0
chr7	6728878	A	G	Peg3	0	11	0	7	3	0	5	0
chr7	6728878	A	G	Usp29	0	11	0	7	3	0	5	0
chr7	6728893	A	G	Peg3	0	1	0	1	NA	NA	2	0
chr7	6728893	A	G	Usp29	0	1	0	1	NA	NA	2	0
chr7	6729022	G	C	Peg3	0	62	1	52	33	0	44	0
chr7	6729022	G	C	Usp29	0	62	1	52	33	0	44	0
chr7	6729440	G	T	Peg3	0	49	0	37	50	1	94	0
chr7	6729440	G	T	Usp29	0	49	0	37	50	1	94	0
chr7	6729813	G	A	Peg3	0	62	0	37	26	0	33	1
chr7	6729813	G	A	Usp29	0	62	0	37	26	0	33	1
chr7	6729918	C	T	Peg3	0	69	0	44	17	0	60	1
chr7	6729918	C	T	Usp29	0	69	0	44	17	0	60	1
chr7	6730020	T	A	Peg3	0	28	0	18	13	0	35	0
chr7	6730020	T	A	Usp29	0	28	0	18	13	0	35	0
chr7	6730164	T	C	Peg3	0	32	0	37	16	0	54	0
chr7	6730164	T	C	Usp29	0	32	0	37	16	0	54	0
chr7	6730879	G	A	Peg3	0	102	1	101	69	0	103	1
chr7	6730879	G	A	Usp29	0	102	1	101	69	0	103	1
chr7	6730954	C	G	Peg3	0	90	0	127	82	0	93	0
chr7	6730954	C	G	Usp29	0	90	0	127	82	0	93	0
chr7	6732026	C	T	Peg3	0	32	0	31	29	0	18	0
chr7	6732026	C	T	Usp29	0	32	0	31	29	0	18	0
chr7	60003214	A	C	Snrpn	0	3	1	5	4	0	5	0
chr7	60003214	A	C	Snurf	0	3	1	5	4	0	5	0
chr7	60003237	T	C	Snrpn	0	1	0	4	1	0	NA	NA
chr7	60003237	T	C	Snurf	0	1	0	4	1	0	NA	NA
chr7	60003359	G	A	Snrpn	0	11	0	10	5	0	10	0
chr7	60003359	G	A	Snurf	0	11	0	10	5	0	10	0
chr7	60003377	T	C	Snrpn	0	7	0	4	6	0	4	0
chr7	60003377	T	C	Snurf	0	7	0	4	6	0	4	0
chr7	60003550	A	G	Snrpn	0	25	0	22	10	0	13	1
chr7	60003550	A	G	Snurf	0	25	0	22	10	0	13	1
chr7	60003554	T	G	Snrpn	0	1	NA	NA	NA	NA	NA	NA
chr7	60003554	T	G	Snurf	0	1	NA	NA	NA	NA	NA	NA
chr7	60003726	T	A	Snrpn	0	21	0	23	13	0	47	0
chr7	60003726	T	A	Snurf	0	21	0	23	13	0	47	0
chr7	60003892	C	T	Snrpn	0	54	0	40	27	0	45	0
chr7	60003892	C	T	Snurf	0	54	0	40	27	0	45	0
chr7	60003913	G	A	Snrpn	0	18	0	29	16	0	23	0
chr7	60003913	G	A	Snurf	0	18	0	29	16	0	23	0
chr7	60003933	G	C	Snrpn	0	17	0	10	10	0	12	0
chr7	60003933	G	C	Snurf	0	17	0	10	10	0	12	0
chr7	60004198	C	A	Snrpn	0	19	0	41	16	0	59	0
chr7	60004198	C	A	Snurf	0	19	0	41	16	0	59	0
chr7	60004594	C	T	Snrpn	0	51	0	41	35	0	54	0
chr7	60004594	C	T	Snurf	0	51	0	41	35	0	54	0
chr7	60004600	G	A	Snrpn	0	3	0	10	4	0	5	0
chr7	60004600	G	A	Snurf	0	3	0	10	4	0	5	0
chr7	60004619	C	T	Snrpn	0	11	0	5	2	0	14	0
chr7	60004619	C	T	Snurf	0	11	0	5	2	0	14	0
chr7	60004784	T	C	Snrpn	1	41	0	41	31	0	69	1
chr7	60004784	T	C	Snurf	1	41	0	41	31	0	69	1
chr7	60004842	G	A	Snrpn	0	25	1	37	14	0	34	0
chr7	60004842	G	A	Snurf	0	25	1	37	14	0	34	0
chr7	60005215	A	C	Snrpn	0	40	0	26	26	0	31	0
chr7	60005215	A	C	Snurf	0	40	0	26	26	0	31	0
chr7	60005271	A	G	Snrpn	0	13	0	20	21	0	11	0
chr7	60005271	A	G	Snurf	0	13	0	20	21	0	11	0
chr7	60005282	A	G	Snrpn	0	8	0	6	NA	NA	3	0
chr7	60005282	A	G	Snurf	0	8	0	6	NA	NA	3	0
chr7	60005295	T	C	Snrpn	0	3	0	4	NA	NA	NA	NA
chr7	60005295	T	C	Snurf	0	3	0	4	NA	NA	NA	NA
chr7	60005375	T	A	Snrpn	1	13	0	10	31	0	14	0
chr7	60005375	T	A	Snurf	1	13	0	10	31	0	14	0
chr7	60005385	T	C	Snrpn	0	2	0	5	4	0	4	0
chr7	60005385	T	C	Snurf	0	2	0	5	4	0	4	0
chr7	60005420	C	T	Snrpn	0	4	0	1	8	0	7	0
chr7	60005420	C	T	Snurf	0	4	0	1	8	0	7	0
chr7	60005566	G	A	Snrpn	0	6	0	5	4	0	19	1
chr7	60005566	G	A	Snurf	0	6	0	5	4	0	19	1
chr7	60005599	G	T	Snrpn	0	2	0	1	3	0	1	0
chr7	60005599	G	T	Snurf	0	2	0	1	3	0	1	0
chr7	60005610	G	T	Snrpn	NA	NA	NA	NA	NA	NA	3	0
chr7	60005610	G	T	Snurf	NA	NA	NA	NA	NA	NA	3	0
chr7	60005633	G	A	Snrpn	NA	NA	0	1	1	0	1	0
chr7	60005633	G	A	Snurf	NA	NA	0	1	1	0	1	0
chr7	60005682	G	C	Snrpn	0	3	0	4	NA	NA	NA	NA
chr7	60005682	G	C	Snurf	0	3	0	4	NA	NA	NA	NA
chr7	60005702	A	T	Snrpn	NA	NA	NA	NA	1	0	2	0
chr7	60005702	A	T	Snurf	NA	NA	NA	NA	1	0	2	0
chr7	60005736	T	A	Snrpn	NA	NA	0	1	NA	NA	1	0
chr7	60005736	T	A	Snurf	NA	NA	0	1	NA	NA	1	0
chr7	60005943	G	A	Snrpn	0	1	NA	NA	NA	NA	NA	NA
chr7	60005943	G	A	Snurf	0	1	NA	NA	NA	NA	NA	NA
chr7	60006068	C	A	Snrpn	NA	NA	NA	NA	1	0	0	1
chr7	60006068	C	A	Snurf	NA	NA	NA	NA	1	0	0	1
chr7	60006251	A	G	Snrpn	0	1	NA	NA	NA	NA	NA	NA
chr7	60006251	A	G	Snurf	0	1	NA	NA	NA	NA	NA	NA
chr7	60006696	G	C	Snrpn	NA	NA	NA	NA	NA	NA	1	0
chr7	60006696	G	C	Snurf	NA	NA	NA	NA	NA	NA	1	0
chr7	60007036	G	T	Snrpn	NA	NA	NA	NA	1	0	1	0
chr7	60007036	G	T	Snurf	NA	NA	NA	NA	1	0	1	0
chr7	60007135	T	C	Snrpn	0	2	0	1	1	0	NA	NA
chr7	60007135	T	C	Snurf	0	2	0	1	1	0	NA	NA
chr7	60095869	A	C	Snrpn	NA	NA	1	0	NA	NA	NA	NA
chr7	60096128	A	G	Snrpn	NA	NA	0	2	0	1	NA	NA
chr7	60096377	T	G	Snrpn	NA	NA	1	0	NA	NA	NA	NA
chr7	60096385	C	T	Snrpn	NA	NA	1	0	NA	NA	NA	NA
chr7	60096423	A	G	Snrpn	NA	NA	1	0	NA	NA	NA	NA
chr7	60097268	C	T	Snrpn	NA	NA	NA	NA	1	0	NA	NA
chr7	60098812	G	A	Snrpn	NA	NA	NA	NA	0	1	NA	NA
chr7	60098931	A	G	Snrpn	NA	NA	1	0	NA	NA	NA	NA
chr7	60099185	G	T	Snrpn	NA	NA	0	1	1	0	NA	NA
chr7	60099241	G	A	Snrpn	NA	NA	0	1	NA	NA	NA	NA
chr7	60099587	T	C	Snrpn	NA	NA	0	1	NA	NA	NA	NA
chr7	60138863	G	A	Snrpn	NA	NA	NA	NA	3	0	NA	NA
chr7	60139061	A	G	Snrpn	NA	NA	NA	NA	1	0	NA	NA
chr7	60139426	T	A	Snrpn	NA	NA	NA	NA	0	2	NA	NA
chr7	60139588	G	A	Snrpn	NA	NA	NA	NA	2	0	NA	NA
chr7	60139664	C	A	Snrpn	1	0	NA	NA	NA	NA	NA	NA
chr7	60140465	A	G	Snrpn	NA	NA	NA	NA	1	0	0	1
chr7	60140608	C	T	Snrpn	NA	NA	1	0	NA	NA	NA	NA
chr7	60140713	G	A	Snrpn	NA	NA	NA	NA	0	4	NA	NA
chr7	60140829	T	G	Snrpn	NA	NA	NA	NA	NA	NA	1	0
chr7	60141083	G	T	Snrpn	NA	NA	NA	NA	0	1	NA	NA
chr7	60141251	A	C	Snrpn	NA	NA	2	0	1	0	NA	NA
chr7	60141350	A	G	Snrpn	0	2	NA	NA	1	0	0	1
chr7	60141576	G	C	Snrpn	0	1	NA	NA	NA	NA	NA	NA
chr7	60141622	T	C	Snrpn	NA	NA	NA	NA	0	1	NA	NA
chr7	60141814	T	C	Snrpn	1	0	NA	NA	NA	NA	NA	NA
chr7	61980323	T	C	A330076H08Rik	0	1	0	5	NA	NA	NA	NA
chr7	61980359	T	C	A330076H08Rik	0	5	0	3	NA	NA	NA	NA
chr7	61980398	A	T	A330076H08Rik	0	2	0	2	NA	NA	NA	NA
chr7	61980448	C	A	A330076H08Rik	0	3	0	3	NA	NA	NA	NA
chr7	61980459	A	G	A330076H08Rik	NA	NA	0	2	NA	NA	NA	NA
chr7	61980503	G	A	A330076H08Rik	NA	NA	NA	NA	2	0	NA	NA
chr7	61980613	T	C	A330076H08Rik	0	3	0	3	2	1	3	0
chr7	61980632	G	A	A330076H08Rik	NA	NA	0	1	1	0	NA	NA
chr7	61980710	C	G	A330076H08Rik	NA	NA	0	2	3	0	5	0
chr7	61980759	C	T	A330076H08Rik	0	6	0	6	4	1	2	0
chr7	61980919	G	C	A330076H08Rik	0	14	0	7	1	0	1	0
chr7	61980932	A	G	A330076H08Rik	0	1	0	4	NA	NA	4	0
chr7	61981129	G	A	A330076H08Rik	1	10	0	7	6	0	7	2
chr7	61981146	T	G	A330076H08Rik	NA	NA	0	2	NA	NA	3	0
chr7	61981187	G	T	A330076H08Rik	0	9	0	9	5	0	4	0
chr7	61981272	A	C	A330076H08Rik	0	17	0	8	5	0	8	0
chr7	61981281	G	A	A330076H08Rik	NA	NA	0	1	1	0	NA	NA
chr7	61981372	G	T	A330076H08Rik	0	10	0	5	4	0	6	0
chr7	61981490	T	C	A330076H08Rik	0	10	0	6	8	0	5	0
chr7	61981554	C	A	A330076H08Rik	0	9	0	10	13	0	12	0
chr7	61981667	G	C	A330076H08Rik	0	11	0	7	9	0	6	0
chr7	61981877	C	T	A330076H08Rik	0	16	2	10	10	0	12	1
chr7	61982026	G	C	A330076H08Rik	1	8	0	15	16	0	10	0
chr7	61982032	T	C	A330076H08Rik	NA	NA	0	1	NA	NA	NA	NA
chr7	61982158	C	T	A330076H08Rik	0	18	0	14	15	2	17	0
chr7	61982279	C	G	A330076H08Rik	0	14	0	10	3	0	6	0
chr7	61982377	G	T	A330076H08Rik	NA	NA	0	1	1	0	NA	NA
chr7	61982717	A	G	A330076H08Rik	0	5	0	7	5	0	3	0
chr7	61982824	G	A	A330076H08Rik	0	1	NA	NA	0	1	3	0
chr7	61982907	A	T	A330076H08Rik	1	4	NA	NA	1	0	1	0
chr7	61983032	G	A	A330076H08Rik	NA	NA	NA	NA	1	2	NA	NA
chr7	61983631	G	A	A330076H08Rik	NA	NA	NA	NA	0	1	NA	NA
chr7	61983674	G	A	A330076H08Rik	NA	NA	0	1	NA	NA	NA	NA
chr7	61983863	G	A	A330076H08Rik	NA	NA	NA	NA	NA	NA	1	0
chr7	61983929	G	A	A330076H08Rik	NA	NA	NA	NA	0	1	NA	NA
chr7	61983954	T	G	A330076H08Rik	NA	NA	NA	NA	0	1	NA	NA
chr7	61984142	T	C	A330076H08Rik	NA	NA	0	1	NA	NA	NA	NA
chr7	61984192	A	G	A330076H08Rik	NA	NA	NA	NA	0	1	NA	NA
chr7	62346964	C	G	Ndn	NA	NA	NA	NA	NA	NA	0	1
chr7	62347892	G	A	Ndn	0	1	NA	NA	NA	NA	NA	NA
chr7	62348216	G	C	Ndn	0	8	0	8	8	1	6	2
chr7	62348271	G	A	Ndn	0	2	NA	NA	NA	NA	4	0
chr7	62348457	C	T	Ndn	1	15	1	37	17	0	53	2
chr7	62350259	G	A	Ndn	NA	NA	0	1	NA	NA	1	0
chr7	62375212	G	T	Magel2	0	1	NA	NA	1	0	NA	NA
chr7	62375406	G	T	Magel2	NA	NA	1	0	NA	NA	NA	NA
chr7	62375732	C	T	Magel2	NA	NA	NA	NA	NA	NA	0	1
chr7	62376139	A	G	Magel2	0	17	0	4	5	0	3	0
chr7	62376646	A	G	Magel2	1	12	0	18	8	0	6	0
chr7	62376869	T	G	Magel2	0	3	0	13	4	0	8	0
chr7	62377205	C	G	Magel2	0	21	0	22	8	0	37	0
chr7	62377532	G	A	Magel2	0	1	0	2	1	0	3	1
chr7	62420414	G	A	Mkrn3	2	82	1	86	37	1	33	0
chr7	62420434	C	A	Mkrn3	0	10	0	9	8	0	14	1
chr7	62420480	A	G	Mkrn3	0	9	0	7	5	1	8	0
chr7	62420606	G	A	Mkrn3	0	6	0	3	9	0	3	0
chr7	62421989	C	T	Mkrn3	NA	NA	NA	NA	2	0	NA	NA
chr7	62463320	T	C	Peg12	0	18	0	15	18	1	28	0
chr7	62463607	G	A	Peg12	0	13	0	24	10	0	25	2
chr7	62464077	T	G	Peg12	0	3	0	4	NA	NA	10	0
chr7	62464191	C	T	Peg12	0	3	0	6	NA	NA	12	2
chr7	62464702	G	A	Peg12	0	5	0	3	4	0	1	0
chr7	62464794	A	G	Peg12	0	72	0	55	48	1	3	2
chr7	62464984	G	T	Peg12	0	6	0	10	6	0	2	1
chr7	62465185	C	T	Peg12	0	4	0	4	NA	NA	3	0
chr7	62465236	A	T	Peg12	0	4	0	3	0	1	1	0
chr7	62465870	A	C	Peg12	0	1	NA	NA	NA	NA	NA	NA
chr7	62466315	C	T	Peg12	NA	NA	1	0	NA	NA	NA	NA
chr7	142576520	T	C	H19	5	0	3	0	0	5	0	26
chr7	142577598	T	C	H19	13	0	11	0	0	13	0	34
chr7	142577692	T	C	H19	8	0	14	0	0	13	0	20
chr7	142577976	C	T	H19	10	0	8	0	0	2	0	17
chr7	142578104	A	G	H19	NA	NA	NA	NA	0	3	0	4
chr7	142578587	T	C	H19	6	0	8	0	0	4	0	3
chr7	142578903	G	A	H19	NA	NA	1	0	0	1	0	3
chr7	142578989	C	G	H19	1	0	NA	NA	0	1	0	1
chr7	142579369	C	T	H19	NA	NA	0	1	NA	NA	NA	NA
chr7	142579477	G	A	H19	NA	NA	NA	NA	1	0	NA	NA
chr7	142579815	A	G	H19	1	0	NA	NA	NA	NA	NA	NA
chr7	142579895	C	A	H19	4	1	3	0	0	3	NA	NA
chr7	142580130	A	G	H19	5	0	4	0	0	24	0	13
chr7	142655485	T	C	Igf2	1	21	0	9	28	0	28	0
chr7	142655595	C	T	Igf2	0	5	0	6	14	0	8	0
chr7	142655628	A	G	Igf2	0	4	1	3	4	0	6	0
chr7	142655897	C	A	Igf2	0	16	0	13	12	0	13	0
chr7	142656125	T	C	Igf2	1	15	0	18	11	0	32	0
chr7	142656236	C	T	Igf2	0	1	0	1	NA	NA	3	0
chr7	142656691	C	G	Igf2	0	6	0	17	8	0	18	0
chr7	142656801	T	C	Igf2	0	26	0	22	29	0	36	0
chr7	142657076	C	T	Igf2	0	9	0	10	7	0	30	0
chr7	142657134	T	G	Igf2	0	25	0	33	19	0	43	0
chr7	142659825	A	G	Igf2	0	8	0	15	2	0	10	2
chr7	142659825	A	G	Igf2os	0	8	0	15	2	0	10	2
chr7	142659977	C	T	Igf2	0	1	NA	NA	4	0	9	0
chr7	142659977	C	T	Igf2os	0	1	NA	NA	4	0	9	0
chr7	142660005	C	T	Igf2	NA	NA	0	2	NA	NA	2	0
chr7	142660005	C	T	Igf2os	NA	NA	0	2	NA	NA	2	0
chr7	142660116	T	C	Igf2	0	4	1	11	11	0	26	0
chr7	142660116	T	C	Igf2os	0	4	1	11	11	0	26	0
chr7	142661661	G	A	Igf2	0	14	0	4	26	0	26	0
chr7	142661661	G	A	Igf2os	0	14	0	4	26	0	26	0
chr7	142661791	T	C	Igf2	0	16	0	17	10	0	12	0
chr7	142661884	G	A	Igf2	0	6	0	10	16	0	10	0
chr7	142661891	C	A	Igf2	1	0	NA	NA	2	0	3	0
chr7	142662889	G	T	Igf2	0	4	0	4	9	0	8	0
chr7	143294611	G	A	Kcnq1ot1	0	107	2	87	89	0	123	0
chr7	143294841	A	G	Kcnq1ot1	1	132	0	123	133	1	133	0
chr7	143295140	T	C	Kcnq1ot1	0	55	0	59	29	0	54	0
chr7	143295335	G	A	Kcnq1ot1	0	34	0	25	25	0	44	0
chr7	143295567	A	G	Kcnq1ot1	0	17	1	23	10	0	38	0
chr7	143295569	C	A	Kcnq1ot1	NA	NA	0	2	NA	NA	1	0
chr7	143295642	C	T	Kcnq1ot1	0	9	0	16	14	0	32	0
chr7	143296060	G	A	Kcnq1ot1	0	33	1	28	39	0	65	0
chr7	143296710	T	C	Kcnq1ot1	NA	NA	NA	NA	2	0	1	0
chr7	143296825	A	G	Kcnq1ot1	0	21	0	24	12	0	22	0
chr7	143297682	A	G	Kcnq1ot1	0	1	NA	NA	0	2	1	0
chr7	143297791	C	T	Kcnq1ot1	0	1	0	1	NA	NA	1	0
chr7	143297892	A	G	Kcnq1ot1	NA	NA	0	2	NA	NA	NA	NA
chr7	143298519	C	T	Kcnq1ot1	NA	NA	NA	NA	1	0	NA	NA
