# Supplementary material for: Allelome.PRO, a pipeline to define allele-specific genomic features from high-throughput sequencing data
Source: Nucleic Acids Res. 2015 Jul 21;43(21):e146. doi: 10.1093/nar/gkv727 (PMC4666383; doi:10.1093/nar/gkv727)
Supplement: SUPPLEMENTARY DATA [file supp_gkv727_nar-01599-met-n-2015-File014.xlsx]

## Sheet: Known imprinted genes
chr	name	start_Imprinted_region	end_Imprinted_region	RPKM	start_RNAseq_region_(RefSeq)	end_RNAseq_region_(RefSeq)	cov_SNP_min_RNAseq	I_ratio_RNAseq	tag_RNAseq	start_ChIPseq_region_(RefSeq_TSS+/-2kb)	end_ChIPseq_region_(RefSeq_TSS+/-2kb)	cov_SNP_min_ChIPseq	I_ratio_ChIPseq	tag_ChIPseq	comments on the Allelome.Pro output	info_Imprinted_region (gene id, allelic information, tissue & development state, original reference, reference if disputed by the literature)
chr1	Gpr1	63182571	63214281	0.93	63182570	63214281	6		NI	63212281	63216281	3	0.49	NI		Gpr1-PATexp-adult&18.5-kidney-PMID:25016528-disputed-PMID:24589776(OTAGO)
chr1	Zdbf2	63273269	63314575	2.39	63200357	63314575	49	0.03	PAT	63198357	63275268	9	0.06	PAT		Zdbf2-TV1-TV2-PATexp-most-embryo-adult-tissues-PMID:24589776(OTAGO)
chr1	Adam23	63445904	63596515	5.77	63445903	63596515	149	0.475	BAE	63443903	63447903	9	0.52	BAE		Adam23-weak-biased-PATexp-17.5dpc-embryonic-adult-brain-PMID:22479196-disputed-PMID:24589776(OTAGO)
chr2	Sfmbt2	10370451	10595253	1.18	10370450	10595253	151	0.46	BAE	10368450	10374435	7	0.52	BAE		Sfmbt2-PATexp-placenta-yolksac-TScells-large-miRNA-block-intron10-mir297(x3)-mir669(6)-mir467(x51)0early-not-late-embryos-PMID:18024232(OTAGO)
chr2	Wt1	105126529	105173614	1.05	105126528	105173614	23	0.515	BAE	105124528	105128528	12	0.495	BAE		Wt1-MATexp-placenta-PMID:20421412-disputed-PMID:22025075(OTAGO)
chr2	Gatm	122594473	122611277	12.61	122594472	122611277	20	0.485	BAE	122609277	122613277	9	0.5	BAE		Gatm-MATexp-placenta-VYS-PMID:12671064-disputed-placenta-PMID:22025075(OTAGO)
chr2	H13	152669461	152708668	10.25	152669460	152708668	165	0.62	BAE	152667460	152671460	6	0.485	BAE		H13-MATexp-TV3+TV4-embryo-placenta-neonatal-brain-but-PATexp-TV1+TV2-PMID:17291163(OTAGO)
chr2	Mcts2	152687148	152687942	48.19	152687147	152687942	0		NS	152685147	152689147	18	0.03	PAT		Mcts2-(sense-in-H13-intron4)-PATexp-embryonic-adult-brain-PMID:17291163(OTAGO)
chr2	Bcl2l1	152780668	152831682	13.36	152758731	152831728	104	0.455	BAE	152828717	152833728	5	0.495	BAE		Bcl2l1-weak-biased-PATexp-17.5-brain-PMID:22479196(OTAGO)
chr2	Blcap	157556362	157566361	31.87	157556361	157566361	2	0.5	BAE	157564361	157568361	0		NS		Blcap-MATexp-brain-PMID:18836209(OTAGO)
chr2	Nnat	157560110	157562519	0.83	157560077	157562525	0		NS	157558077	157562077	0		NS		Nnat-PATexp-brain-placenta-PMID:9254699-PMID:21705755(OTAGO)
chr2	Zfp64	168925361	168955587	21.97	168925360	168955587	85	0.475	BAE	168953587	168957587	7	0.48	BAE		Zfp64-PATexp-placenta-PMID:21705755(OTAGO)
chr2	Nespas	174266650	174295520	3.61	174281236	174295436	19	0.08	PAT	174293436	174297436	7	0	PAT		Nespas-lncRNA-PATexp-hosts-mir296-mir298-PMID:18372788(OTAGO)
chr2	Gnas	174284320	174346742	1.57	174284319	174346742	69	0.525	BAE	174282319	174332088	18	0.435	BAE		Gnas-Nesp55-(TV3+4)-MATexp-PMID:18372788(OTAGO)
chr3	Jade1	41555734	41616864	9.08	41555733	41616864	198	0.51	BAE	41553733	41566879	15	0.5	BAE		Jade1-PATexp-placenta-PMID:21705755(OTAGO)
chr5	Htra3	35652026	35679780	1.21	35652025	35679780	22	0.515	BAE	35677780	35681780	5	0.46	BAE		Htra3-MATexp-placenta-PMID:21705755(OTAGO)
chr6	Calcr	3685720	3764713	0.05	3685719	3764713	2		NI	3761623	3766713	6		NI		Calcr-MATexp-brain-PMID:12730726(OTAGO)
chr6	Tfpi2	3962595	3968354	43.43	3962594	3968354	13	0.51	BAE	3966354	3970354	18	0.54	BAE		Tfpi2-MATexp-placenta-yolksac-TScells-PMID:18480470-PMID:22025075(OTAGO)
chr6	Casd1	4601066	4643381	24.68	4601065	4643381	80	0.48	BAE	4599065	4603065	5	0.54	BAE		Casd1-MATexp-embryo-placenta-PMID:19026546-PMID:22025075(OTAGO)
chr6	Sgce	4674350	4747204	0.61	4674349	4747204	64	0.005	PAT	4745204	4749204	5	0.005	PAT		Sgce-PATexp-adult-placenta-PMID:10757814-PMID:21705755(OTAGO)
chr6	Peg10	4747306	4760516	59.85	4747305	4760516	24	0	PAT	4745305	4749305	4	0	PAT		Peg10-PATexp-embryonicbrain-placenta-yolksac-PMID:11318613(OTAGO)
chr6	Ppp1r9a	4903320	5165661	2.23	4903319	5165661	169	0.56	BAE	4901319	4905319	10	0.475	BAE		Ppp1r9a-MATexp-placenta-VYS-PMID:12840045(OTAGO)
chr6	Pon3	5220852	5256233	2.46	5220851	5256233	15	0.48	FVB	5254233	5258233	7	0.49	FVB		Pon3-MATexp-placenta-VYS-PMID:12840045-placenta-disputed-PMID:22025075(OTAGO)
chr6	Pon2	5264624	5298373	9.74	5264623	5298373	69	0.5	FVB	5296373	5300373	26	0.515	BAE		Pon2-MATexp-placenta-VYS-PMID:12840045-placenta-disputed-PMID:22025075(OTAGO)
chr6	Asb4	5383386	5433021	6.39	5383385	5433021	43	0.855	MAT	5381385	5385385	11	0.51	CAST		Asb4-MATexp-embryo-placenta-PMID:11820791-PMID:21705755(OTAGO)
chr6	Dlx5	6877805	6882068	0.41	6877800	6882068	1		NI	6880068	6884068	9	0.56	BAE		Dlx5-MATexp-brain-frontal-cortex-PMID:15608638-disputed-PMID:15362572(OTAGO)
chr6	Mest	30733506	30748466	1.04	30733505	30748466	34	0	PAT	30731505	30740052	18	0.005	PAT		Mest[contains-Mir335-and-possibly-brain-specific-Mit1/Lb9]-PATexp-embryos-placenta-TScells-PMID:7550314-PMID:21705755-PMID:22025075(OTAGO)
chr6	Copg2	30747554	30896794	28.31	30747553	30896794	80	0.545	BAE	30894794	30898794	9	0.425	BAE		Copg2-biased-MATexp-embryo-adultbrain-PMID:10788617-disputed-embryo-confirmed-14.5-mid-hindbrain-PMID:22053079(OTAGO)
chr6	Klf14	30956021	30958990	0.38	30956020	30958990	3		NI	30956990	30960990	3	0.705	BAE		Klf14-MATexp-embryos-placenta-yolksac-neonates-PMID:17480121-PMID:21705755(OTAGO)
chr6	Nap1l5	58905233	58907126	6.71	58905232	58907126	1	0	PAT	58905126	58909126	2	0.02	PAT		Nap1l5-PATexp-brain-adrenals-PMID:12670997(OTAGO)
chr6	Cntn3	102163306	102464667	0.48	102163305	102464667	23	0.56	BAE	102462667	102466667	0		NI		Cntn3-MATexp-placenta-PMID:20421412-disputed-PMID:22025075(OTAGO)
chr6	Klrb1f	129045901	129057471	0	129045900	129057471	0		NI	129043900	129047900	0		NI		Klrb1f-MATexp-placenta-PMID:20421412-disputed-PMID:22025075(OTAGO)
chr7	Zim1	6675443	6696432	10.45	6675442	6696432	64	0.985	MAT	6694432	6698432	15	0.935	MAT		Zim1-MATexp-placenta-embryo-neonate-BAE-neonatal-brain-PMID:10196374-PMID:21705755(OTAGO)
chr7	Peg3	6705960	6730419	218.19	6705959	6730419	108	0	PAT	6728419	6732419	12	0	PAT		Peg3-PATexp-embryo-placenta-PMID:7550314-PMID:21705755(OTAGO)
chr7	Peg3os	6706760	6707624	8.43	6706759	6707624	3	0	PAT	6704759	6708759	0		NI		Peg3os-PATexp-865bp-internal-Peg3-last-exon-disputed-PMID:18166281(OTAGO)
chr7	Usp29	6730741	6967220	1.11	6730582	6967219	73	0.01	PAT	6728582	6732582	11	0	PAT		Usp29-PATexp-embryo-placenta-adultbrain-PMID:10958632-PMID:21705755(OTAGO)
chr7	Zim3	6955686	6976747	0.07	6955685	6976662	0		NI	6974662	6978662	1		NI		Zim3-MATexp-testes-PMID:11543637-disputed-testes-germcell-rich(OTAGO)
chr7	Znf264	6986103	6991086												sliding windows were non-informative	Znf264[AF365933]-PATexp-neonatal-adult-brain-PMID:11543637(OTAGO)
chr7	Axl	25756500	25788733	95.16	25756499	25788733	179	0.49	BAE	25786733	25790733	32	0.495	BAE		Axl-MATexp-blastocyst-9.5dpc-placenta-but-BAE-17.5dpc--PMID:21324877(OTAGO)
chr7	Atp10a	58658202	58829426	19.93	58658201	58829426	281	0.485	BAE	58656201	58660201	20	0.505	BAE		Atp10a-MATexp-hippocampus-olfactorybulb-PMID:12730723-disputed-BAE-brain-PMID:12782135(OTAGO)
chr7	Ube3a	59228752	59306727	72.72	59228749	59306727	144	0.505	BAE	59226749	59230751	6	0.515	BAE		Ube3a-Matexp-brain-PMID:9288101(OTAGO)
chr7	Snhg14	59292963	60030229												sliding windows were non-informative; Ipw PAT in RNAseq	Snhg14-PATexp-lncRNA(737kb-PMID:23609791)-spans-Snrpn/Snurf-Ube3a-intergenic-region-host-multiple-annotated-shorter-lncRNAs-(A230073K19Rik-C230091D08Rik-Ipw-Snord116(x71)cluster-Snord115(x126)cluster-D7Ertd715e-Snord64)(OTAGO)
chr7	Snrpn/Snurf	59982502	60140219	0.08	59982501	60140219	32	0.01	PAT	60003156	60142219	32	0.02	PAT	results for Snrpn given	Snrpn/Snurf-bicistronic-PATexp-brain-embryo>7.5-PMID:10318933(OTAGO)
chr7	Snrpn/Snurf upstream	60450178	62348276												A330076H08Rik PAT in RNAseq and ChIPseq; A330076H06Rik PAT in RNAseq	Snrpn/Snurf-Ndn-1898kb-intergenic-transcribed-region-hosts-multiple-PATexp-lncRNAs&miRNAs-(U80893-AK046019-(overlaps-Pec3)-Dokist4-B230209E15Rik-(overlaps-Pec2)-A230057D06Rik-A330076H08Rik-A330076H08Rik-A230057D06Rik-miR344(x17)-cluster-AK086712-AK039108)(OTAGO)
chr7	Ndn	62348277	62349927	156.97	62348276	62349927	1	0.005	PAT	62346276	62350276	2	0.04	PAT		Ndn-PATexp-brain-fibroblasts-PMID:9302265-placenta-IE-disputed-PMID:22025075(OTAGO)
chr7	Magel2	62376979	62381640	0.49	62376978	62381640	1		NI	62374978	62378978	6	0.02	PAT		Magel2-PATexp-brain-PMID:10556298-placenta-PMID:21705755(OTAGO)
chr7	Mkrn3	62417593	62420139	4.05	62417592	62420139	1		NI	62418139	62422139	4	0.02	PAT		Mkrn3-PATexp-brain-heart-kidney-PMID:10196368(OTAGO)
chr7	Peg12	62461871	62464510	27.94	62461870	62464510	6	0.005	PAT	62462510	62466510	6	0.02	PAT		Peg12-PATexp-embryos-PMID:11845283(OTAGO)
chr7	Art5	102096879	102100229	0.17	102096878	102100229	4		NI	102098229	102102229	4		NI		Art5-MATexp-placenta-PMID:20421412-disputed-PMID:22025075-(OTAGO)
chr7	Ampd3	110772604	110812395	0.49	110768205	110812408	30	0.545	BAE	110766205	110774603	21	0.515	BAE		Ampd3-MATexp-placenta-PMID:16855283-disputed-PMID:22025075-(OTAGO)
chr7	Inpp5f	128611365	128696436	21.64	128611364	128696436	67	0.425	BAE	128609364	128613364	18	0.505	BAE		Inpp5f-TV2isoform-with-TSS-intron15-PATexp-brain-PMID:15964807(OTAGO)
chr7	H19	142575532	142578146	5666.39	142575531	142578146	8	1	MAT	142576146	142580146	9	0.985	MAT		H19-[hosts-Mirn675-PMID:17237358]-lncRNA-MATexp-embryo-adult-PMID:1709450(OTAGO)
chr7	Pihit	142630701	142645701												sliding windows were non-informative	Pihit-PATexp-neonatal-liver-kidney-hear-tongue-brain-PMID:21478171(OTAGO)
chr7	Igf2	142650768	142661035	207.89	142650767	142661035	15	0	PAT	142655481	142663035	17	0.01	PAT		Igf2-[hosts-mir483]-PATexp-embryo-adult-PMID:1997210(OTAGO)
chr7	Igf2os	142659693	142670356	8.13	142659692	142670356	14	0.005	PAT	142657692	142661692	4	0.015	PAT		Igf2os-opposite-Igf2-strand-PATexp-embryo-PMID:9356480(OTAGO)
chr7	Ins2	142678656	142679708	0	142678655	142679708	0		NI	142677708	142681708	0		NI		Ins2-PATexp-VYS>13.5-PMID:7729600(OTAGO)
chr7	Th	142892776	142899966	0.1	142892775	142899966	1		NI	142897966	142901966	1		NI		Th-MATexp-placenta-PMID:16855283;PMID:22025075(OTAGO)
chr7	Ascl2	142966822	142969264	0.21	142966821	142969264	0		NI	142967264	142971264	3	0.49	BAE		Ascl2-MATexp-placenta-PMID:7773285;TScells-PMID:22025075(OTAGO)
chr7	Tspan32	143005046	143019485	0.01	143005045	143019485	1		NI	143003045	143007658	0		NI		Tspan32-MATexp-TScells-placenta[disputed]-PMID:22025075(OTAGO)
chr7	Cd81	143052750	143067930	578.11	143052749	143067930	64	0.5	BAE	143050749	143054749	15	0.485	BAE		Cd81-MATexp-placenta-PMID:15516932-disputed(OTAGO)
chr7	Tssc4	143069368	143071087	22.13	143069367	143071087	9	0.52	BAE	143067367	143071367	12	0.495	BAE		Tssc4-MATexp-placenta-PMID:10915772-TScells-PMID:22025075(OTAGO)
chr7	Kcnq1	143107254	143427042	0.03	143107253	143427042	27	0.055	PAT	143105253	143109253	0		NI		Kcnq1-MATexp-embryo-not-brain-BAE->16.5dpc-neonate-adult(OTAGO)
chr7	Kcnq1ot1	143213111	143296547	2.45	143213110	143296547	358	0.005	PAT	143294547	143298547	10	0.005	PAT		Kcnq1ot1-PATexp-lncRNA-embryo-placenta-adult-PMID:10393948(OTAGO)
chr7	Cdkn1c	143458339	143461050	93.04	143458338	143461050	2	0.99	MAT	143459050	143463050	2		NI		Cdkn1c-MATexp-embryo-placenta-adult-PMID:7550351(OTAGO)
chr7	Slc22a18	143473755	143499332	0.05	143473754	143499332	0		NI	143471754	143477115	4	0.575	NI		Slc22a18-MATexp-embryo-placenta-BAE-adult-PMID:22025075-TScells-PMID:9499412(OTAGO)
chr7	Phlda2	143501548	143502524	3.5	143501547	143502524	1		NI	143500524	143504524	6	0.515	BAE		Phlda2-MATexp-12.5dpc-VYS-placenta-liver-adSpleen-PMID:9328465-TScells-PMID:22025075(OTAGO)
chr7	Nap1l4	143513579	143549120	42.6	143513578	143549120	109	0.505	BAE	143546828	143551120	13	0.53	BAE		Nap1l4-MATexp-placenta-PMID:11063728-PMID:15516932-disputed-PMID:22025075(OTAGO)
chr7	Tnfrsf26	143607685	143627845	1.08	143607684	143627845	25	0.52	BAE	143625845	143629845	14	0.51	BAE		Tnfrsf26-MATexp-13.5dpc-embryo-neonatal-heart-PMID:22595876(OTAGO)
chr7	AK155734	143628074	143670614												sliding windows were non-informative	AK155734-MATexp-lncRNA-overlaps-Tnfrsf22&Tnfrsf23-13.5dpc-embryo-PMID:22595876(OTAGO)
chr7	Tnfrsf22	143636725	143649638	2.95	143636724	143649638	30	0.545	BAE	143647638	143651638	12	0.475	BAE		Tnfrsf22-MATexp-13.5dpc-embryo-neonatal-heart-PMID:22595876(OTAGO)
chr7	Tnfrsf23	143665807	143685872	5.46	143665806	143685872	43	0.53	BAE	143683872	143687872	10	0.525	BAE		Tnfrsf23-MATexp-13.5dpc-embryo-neonatal-heart-PMID:22595876-adSpleen-PMID:12102730(OTAGO)
chr7	Osbpl5	143688762	143741963	20.64	143688761	143741963	164	0.505	BAE	143738360	143743963	14	0.46	BAE		Osbpl5-MATexp-placenta-BAE-embryo-PMID:11063728-disputed-PMID:22025075(OTAGO)
chr7	Dhcr7	143823167	143848410	18.99	143823166	143848410	40	0.495	BAE	143821166	143825166	5	0.5	BAE		Dhcr7-MATexp-placenta-PMID:16855283-disputed-PMID:22025075-(OTAGO)
chr7	Ano1	144588549	144738592	2.41	144588548	144738592	57	0.535	BAE	144736592	144740592	3		NI		Ano1-MATexp-TScell-BAE-embryo-VYS-adult-PMID:22025075(OTAGO)
chr8	Gab1	80764434	80880479	4.39	80764433	80880479	191	0.495	BAE	80878479	80882479	13	0.52	BAE		Gab1-PATexp-placenta-TScells-PMID:22025075(OTAGO)
chr8	Cdh15	122848374	122867397	10.14	122848373	122867397	42	0.48	BAE	122846373	122850373	2		NI		Cdh15-PATexp-Brain-POA-PMID:20616232-PMID:22479196(OTAGO)
chr9	Mir184	89802260	89802328	0											not assessed due to size (<100bp)	Mir184[incomplete-transcript]-PATexp-brain-PMID:18203756(OTAGO)
chr9	4930524O08Rik	89826519	89864028	0	89826518	89864028	0		NI	89824518	89828518	4	0.535	BAE		4930524O08Rik[A19][incomplete-transcript]-PATexp-lncRNA-brain-PMID:12095702(OTAGO)
chr9	Rasgrf1	89909775	90026979	0.03	89909774	90026979	3		NI	89907774	89911774	4	0.34	BAE		Rasgrf1-PATexp-brain-PMID:8782830(OTAGO)
chr9	Mst1r	107906889	107920383	0.12	107906888	107920383	3		NI	107904888	107917002	6	0.51	BAE		Mst1r-MATexp-placenta-PMID:20421412-disputed-PMID:22025075(OTAGO)
chr10	Plagl1	13090788	13131695	18.43	13090787	13131695	183	0.01	PAT	13088787	13092787	11	0	PAT		Plagl1-PATexp-embryo-adult-BAE-adLiver-PMID:10757814(OTAGO)
chr10	Hymai	13091581	13091817												sliding windows were PAT - Hymai is contiguous in sense orientation with Plagl1	Hymai/JN595790-PATexp-Plagl1-intron1-sense-18.5dpc-embryo-PMID:22723905-disputed(OTAGO)
chr10	Phactr2	13207717	13474396	0.23	13207716	13474396	126	0.62	BAE	13322160	13476396	28	0.55	BAE		Phactr2-MATexp-placenta-PMID:21705755(OTAGO)
chr10	Dcn	97479500	97518162	54.02	97479499	97518162	41	0.495	BAE	97477499	97484349	42	0.49	BAE		Dcn-MATexp-placenta-PMID:11820791-disputed-PMID:22025075(OTAGO)
chr11	Ddc	11814101	11890408	2.57	11814100	11898144	61	0.355	BAE	11888408	11900144	2		NI		Ddc(TV2-only-TSS-intron1)-PATexp-embryo-heart-PMID:17967881(OTAGO)
chr11	Grb10	11930499	12037420	328.94	11930498	12037420	437	0.99	MAT	12025971	12039420	7	0.975	MAT		Grb10[TV1&2]-MATexp-embryo-placenta-adult-PMID:9448292-TV2-PATexp-brain-only-PMID:12595547(OTAGO)
chr11	Cobl	12236676	12464960	0.81	12236675	12464960	147	0.62	BAE	12410140	12466960	14	0.62	BAE		Cobl-MATexp-VYS-PMID:19174477(HARWELL)
chr11	Commd1	22899728	22982284	209.16	22899727	22982284	61	0.51	BAE	22980284	22984284	30	0.515	BAE		Commd1-MATexp-adult-Brain-PMID:14673161(OTAGO)
chr11	Zrsr1	22972005	22976496	7.25	22972004	22976496	7	0	PAT	22970004	22974004	9	0.005	PAT		Zrsr1-PATexp-neonate-adLiver-PMID:9001233(OTAGO)
chr11	Mapt	104231436	104332093	0.16	104231435	104332089	49	0.51	BAE	104229435	104233435	13	0.515	BAE		Mapt-MATexp-17.5dpc-embryo-brain-PMID:22479196(OTAGO)
chr11	Ccdc40	119228572	119265212	0.24	119228571	119265212	4		NI	119226571	119230571	16	0.51	BAE		Ccdc40-PATexp-17.5dpc-embryo-brain-PMID:22479196(OTAGO)
chr12	Scin	40059771	40134228	0.26	40059770	40134228	5		NI	40132228	40136228	4	0.57	BAE		Scin-MATexp-placenta-PMID:20421412-disputed-PMID:22025075(OTAGO)
chr12	Wars	108860030	108894174	10.15	108860029	108894174	93	0.475	BAE	108891198	108896174	19	0.475	BAE		Wars-PATexp-17.5dpc-embryo-brain-PMID:22479196(OTAGO)
chr12	Begain	109032182	109068217	0.9	109032181	109068217	21	0.44	BAE	109066217	109070217	4	0.425	BAE		Begain-PATexp-brain-isoform1b-only[TSS@CGI-162]-PMID:19641963(OTAGO)
chr12	Dlk1	109453455	109463336	0.47	109452822	109463336	18	0.13	PAT	109450822	109455454	6	0.105	PAT		Dlk1-PATexp-embryo-placenta-PMID:10950864-PMID:10996796(OTAGO)
chr12	Meg3	109542114	109754184	4.05	109540995	109571729	89	0.995	MAT	109538995	109547397	7	0.995	MAT	results for Meg3 given, and not for Mirg and Rian that are considered part of Meg3	Meg3[212kb-extended-lncRNA]-MATexp-embryo-placenta-host-for-many-lncRNAs-Meg3-Mirg-Rian-snoRNAs[x6]-miRs[x50]-PMID:10950864-PMID:10996796(OTAGO)
chr12	Rtl1	109590169	109595403	0.89	109590168	109595403	4	0.785	BAE	109593403	109597403	1		NI		Rtl1-PATexp-embryo[also-repressed-in-trans]-retrotransposon-overlapped-by-Meg3-extended-lncRNA-PMID:12796779(OTAGO)
chr12	Dio3	110279230	110281097	6.54	110279229	110281097	2	0.4	BAE	110277229	110281229	3		NI		Dio3-PATexp-15.5dpc-embryo-placenta-PMID:12176332(OTAGO)
chr13	Cmah	24327420	24477285	0.05	24327403	24477289	20	0.495	FVB	24325403	24417121	7	0.535	CAST		Cmah-MATexp-placenta-PMID:20421412-disputed-PMID:22025075(OTAGO)
chr13	Drd1a	54051183	54055658	0.11	54051182	54055658	0		NI	54052780	54057658	2		NI		Drd1a-MATexp-placenta-PMID:20421412-disputed-PMID:22025075(OTAGO)
chr13	Pde4d	108654177	109955969	10.67	108654176	109955969	944	0.505	BAE	108652176	108656176	5		NI		Pde4d-PATexp-9.5-BAE-15.5-PMID:24220334-disputed-weak-data-PMID:19026546(OTAGO)
chr14	Htr2a	74640840	74706859	18.14	74640839	74706859	62	0.525	FVB	74638839	74642839	23	0.495	BAE		Htr2a-MATexp-brain(cerebrum)-ovary-eye-PMID:9465310(OTAGO)
chr15	Kcnk9	72512119	72546279	0.14	72512118	72546279	2		NI	72544279	72548279	0		NI		Kcnk9-MATexp-11.5dpc-embryo-adult-brain-PMID:17704508(OTAGO)
chr15	Trappc9	72589620	73061204	0.44	72589619	73061204	313	0.3	PAT	73053812	73063204	10	0.51	BAE		Trappc9-MATexp-brain-PMID:24667089-disputed-PMID:12670997(HARWELL)
chr15	Peg13	72805600	72810324	9.54	72805599	72810324	27	0.005	PAT	72808324	72812324	31	0	PAT		Peg13-PATexp-13.5dpc-embryo-adult-tissues-PMID:12670997(OTAGO)
chr15	Ago2	73101625	73184947	27.1	73101624	73184947	320	0.51	BAE	73182947	73186947	9	0.46	BAE		Ago2-MATexp-17.5dpc-embryo-brain-PMID:20616232-PMID:22479196(OTAGO)
chr15	Slc38a4	96994823	97055956	178.84	96994822	97055956	179	0.04	PAT	97053956	97057956	12	0.01	PAT		Slc38a4-PATexp-15.5dpc-embryo-adult-tissues-not-liver-viscera-PMID:11820791-PMID:12670997(OTAGO)
chr16	Fbxo40	36966073	36979136	0.19	36966072	36979136	0		NI	36977136	36981136	0		NI		Fbxo40--MATexp-placenta-PMID:20421412-disputed-PMID:22025075(OTAGO)
chr17	Pde10a	8801745	8986648	1.58	8526800	8986648	400	0.5	BAE	8524800	8803744	28	0.5	BAE		Pde10a-MATexp-17.5dpc-placenta-PMID:21705755(OTAGO)
chr17	Slc22a3	12419974	12507704	0.01	12419973	12507704	0		NI	12505704	12509704	0		NI		Slc22a3-MATexp-12.5dpc-placenta-VYSendo-TScells-PMID:11562346-PMID:21354127-PMID:22025075(OTAGO)
chr17	Slc22a2	12584189	12628488	0.01	12584188	12628488	0		NI	12582188	12586188	0		NI		Slc22a2-MATexp-12.5dpc-placenta-Ad-kidney-bias-VYSendo-TScells-PMID:11562346-PMID:21354127-PMID:220250752(OTAGO)
chr17	Igf2r	12682406	12769706	336.9	12682405	12769706	257	0.98	MAT	12767706	12771706	11	1	MAT		Igf2r-MATexp-embryo-adult-except-PMneurons-ESC-PMID:1845916-PMID:16037066-PMID:19141673(OTAGO)
chr17	Airn	12741311	12859884	1.11	12741310	12859884	251	0.035	PAT	12739310	12743310	9	0.005	PAT		Airn-lncRNA-PATexp-embryo-adult-PMID:9338788-PMID:10802648(OTAGO)
chr17	Mas1	12841005	12868143	0.01	12841004	12868143	0		NI	12866143	12870143	1		NI		Mas1-PATexp-13.5-embryo-VYS-PMID:7894489-disputed-PMID:9268631-PMID:10802648(OTAGO)
chr17	Qpct	79051906	79090243	15.21	79051905	79090243	24	0.48	BAE	79049905	79053905	28	0.52	BAE		Qpct-MATexp-placenta-PMID:20421412-disputed-PMID:22025075(OTAGO)
chr18	Impact	12972252	12992948	224.23	12972251	12992948	118	0.015	PAT	12970251	12974251	16	0.005	PAT		Impact-PATexp-brain-adult-tissues-PMID:9256468(OTAGO)
chr19	Ins1	52264323	52265458	0	52264322	52265458	0		NI	52262322	52266322	1		NI		Ins1-PATexp-16.5dpc-VYS-PMID:8012396-disputed-PMID:15567729(OTAGO)
chrX	Rhox5	37754608	37808878	2.64	37754607	37808878	0		NI	37752607	37756607	0		NI		Rhox5-PATexp-preimplnatation-MATexp-7.5dpc-VYS-expression-PMID:16431368(OTAGO)
chrX	Xlr3b	73192179	73202930	0.86	73192178	73202930	0		NI	73190178	73194178	3		NI		Xlr3b-MATexp-14.5-fetal-adult-brain-except-diencephalon-and-hindbrain-variable-liver-IE-PMID:15908953(OTAGO)
chrX	Xlr4c	73234076	73243130	0.02	73234075	73243130	0		NI	73241130	73245130	0		NI		Xlr4c-MATexp-14.5-fetal-adult-brain-except-diencephalon-and-hindbrain-variable-liver-IE-PMID:15908953(OTAGO)
chrX	Xlr4b	73254540	73265390	0.01	73214332	73222453	0		NI	73212332	73216332	0		NI		Xlr4b-MATexp-14.5-fetal-adult-brain-except-diencephalon-and-hindbrain-variable-liver-IE-PMID:15908953(OTAGO)
chrX	Tsix	103431517	103484957	1.07	103431516	103484957	33	0.53	FVB	103429516	103433516	0		NI		Tsix-lncRNA-MATexp-blastocysts-EXEL-PMID:10192391(OTAGO)
chrX	Xist	103460373	103483233	17.83	103460372	103483233	81	0.51	FVB	103481233	103485233	5	0.52	FVB		Xist-lncRNA-PATexp-blastocysts-EXEL-PMID:1152998(OTAGO)
List of Imprinted genes merged from the Harwell and OTAGO database, excluding 18 genes that are not annotated in RefSeq or UCSC databases
	multiple imprinted isoforms of one gene locus
	transcribed region giving rise to multiple lncRNAs whose 5' and 3' ends are not yet determined, some of which may be processed from larger lncRNAs
